# Supplementary material for: 2-[(Anilino)(2-nitro­phen­yl)meth­yl]cyclo­hexa­none
Source: Acta Crystallogr Sect E Struct Rep Online. 2012 Sep 1;68(Pt 10):o2829. doi: 10.1107/S1600536812036859 (PMC3470191; doi:10.1107/S1600536812036859)
Supplement: Supplementary file 1 [file e-68-o2829-sup1.cif]

##############################################################################
#                                                                            #
# This CIF contains the data in a paper accepted for publication in          #
# Acta Crystallographica Section E. It conforms to the requirements of       #
# Notes for Authors for Acta Crystallographica Section E, and has been       #
# peer reviewed under the auspices of the IUCr Commission on Journals.       #
#                                                                            #
# Full details of the Crystallographic Information File format               #
# are given in the paper "The Crystallographic Information File (CIF):       #
# a New Standard Archive File for Crystallography" by S. R. Hall, F. H.      #
# Allen and I. D. Brown [Acta Cryst. (1991), A47, 655-685].                  #
#                                                                            #
# The current version of the core CIF dictionary is obtainable from          #
# ftp://ftp.iucr.org/pub/cif_core.dic.                                       #
#                                                                            #
# Software is freely available for graphical display of the structure(s)     #
# in this CIF. For information consult the CIF software page                 #
# http://www.iucr.org/resources/cif/software.                                #
#                                                                            #
# This file may be used for bona fide research purposes within the           #
# scientific community so long as proper attribution is given to the journal # 
# article from which it was obtained.                                        #
#                                                                            #
##############################################################################
data_I
_audit_creation_method     SHELXL-97
_chemical_name_systematic
;
2-[(Anilino)(2-nitrophenyl)methyl]cyclohexanone
;
_chemical_name_common     ?
_chemical_formula_moiety     'C19 H20 N2 O3'
_chemical_formula_sum     'C19 H20 N2 O3'
_chemical_formula_iupac     'C19 H20 N2 O3'
_chemical_formula_weight     324.37
_chemical_melting_point     ?
_symmetry_cell_setting     monoclinic
_symmetry_space_group_name_H-M     'P 21/c'
_symmetry_space_group_name_Hall     '-P 2ybc'
loop_
    _symmetry_equiv_pos_as_xyz
    'x, y, z'
    '-x, y+1/2, -z+1/2'
    '-x, -y, -z'
    'x, -y-1/2, z-1/2'
_cell_length_a     9.0535(8)
_cell_length_b     11.9947(7)
_cell_length_c     17.2267(15)
_cell_angle_alpha     90.00
_cell_angle_beta     117.355(6)
_cell_angle_gamma     90.00
_cell_volume     1661.5(2)
_cell_formula_units_Z     4
_cell_measurement_reflns_used     10888
_cell_measurement_theta_min     1.70
_cell_measurement_theta_max     28.06
_cell_measurement_temperature     296(2)
_exptl_crystal_description     'prism'
_exptl_crystal_colour     'colorless'
_exptl_crystal_size_max     0.620
_exptl_crystal_size_mid     0.430
_exptl_crystal_size_min     0.210
_exptl_crystal_density_diffrn     1.297
_exptl_crystal_density_meas     ?
_exptl_crystal_density_method     'not measured'
_exptl_crystal_F_000     688
_exptl_absorpt_coefficient_mu     0.089
_exptl_absorpt_correction_type     integration
_exptl_absorpt_process_details     '(X-RED32; Stoe & Cie, 2002)'
_exptl_absorpt_correction_T_min     0.7839
_exptl_absorpt_correction_T_max     0.9577
_exptl_special_details     ?
_diffrn_ambient_temperature     296(2)
_diffrn_radiation_type     'MoK\a'
_diffrn_radiation_wavelength     0.71073
_diffrn_radiation_source     'fine-focus sealed tube'
_diffrn_radiation_monochromator     graphite
_diffrn_measurement_device_type     'Stoe IPDS 2'
_diffrn_measurement_method     'rotation method'
_diffrn_detector_area_resol_mean     ?
_diffrn_reflns_number     10888
_diffrn_reflns_av_R_equivalents     0.0434
_diffrn_reflns_av_sigmaI/netI     0.0378
_diffrn_reflns_theta_min     2.53
_diffrn_reflns_theta_max     26.50
_diffrn_reflns_theta_full     26.50
_diffrn_measured_fraction_theta_max     0.996
_diffrn_measured_fraction_theta_full     0.996
_diffrn_reflns_limit_h_min     -11
_diffrn_reflns_limit_h_max     11
_diffrn_reflns_limit_k_min     -15
_diffrn_reflns_limit_k_max     14
_diffrn_reflns_limit_l_min     -21
_diffrn_reflns_limit_l_max     20
_diffrn_standards_number     ?
_diffrn_standards_interval_count     ?
_diffrn_standards_interval_time     ?
_diffrn_standards_decay_%     ?
_refine_special_details
;
Refinement of <i>F</i>^2^ against ALL reflections. The weighted <i>R</i>-factor
<i>wR</i> and goodness of fit <i>S</i> are based on <i>F</i>^2^, conventional
<i>R</i>-factors <i>R</i> are based on <i>F</i>, with <i>F</i> set to zero for
negative <i>F</i>^2^. The threshold expression of <i>F</i>^2^ >
\s(<i>F</i>^2^) is used only for calculating <i>R</i>-factors(gt) <i>etc</i>.
and is not relevant to the choice of reflections for refinement.
<i>R</i>-factors based on <i>F</i>^2^ are statistically about twice as large
as those based on <i>F</i>, and <i>R</i>- factors based on ALL data will be
even larger.
;
_reflns_number_total     3434
_reflns_number_gt     2210
_reflns_threshold_expression     I>2sigma(I)
_refine_ls_structure_factor_coef     Fsqd
_refine_ls_matrix_type     full
_refine_ls_R_factor_all     0.0900
_refine_ls_R_factor_gt     0.0542
_refine_ls_wR_factor_gt     0.1430
_refine_ls_wR_factor_ref     0.1601
_refine_ls_goodness_of_fit_ref     0.970
_refine_ls_restrained_S_all     0.977
_refine_ls_number_reflns     3434
_refine_ls_number_parameters     221
_refine_ls_number_restraints     16
_refine_ls_hydrogen_treatment     mixed
_refine_ls_weighting_scheme     calc
_refine_ls_weighting_details
                 'calc w=1/[\s^2^(Fo^2^)+(0.0990P)^2^] where P=(Fo^2^+2Fc^2^)/3'
_atom_sites_solution_hydrogens     geom
_atom_sites_solution_primary     direct
_atom_sites_solution_secondary     difmap
_refine_ls_shift/su_max     0.000
_refine_ls_shift/su_mean     0.000
_refine_diff_density_max     0.788
_refine_diff_density_min     -0.232
_refine_ls_extinction_method     none
_refine_ls_extinction_coef     ?
loop_
    _atom_type_symbol
    _atom_type_description
    _atom_type_scat_dispersion_real
    _atom_type_scat_dispersion_imag
    _atom_type_scat_source
    'C' 'C' 0.0033 0.0016
                         'International Tables Vol C Tables 4.2.6.8 and 6.1.1.4'
    'H' 'H' 0.0000 0.0000
                         'International Tables Vol C Tables 4.2.6.8 and 6.1.1.4'
    'N' 'N' 0.0061 0.0033
                         'International Tables Vol C Tables 4.2.6.8 and 6.1.1.4'
    'O' 'O' 0.0106 0.0060
                         'International Tables Vol C Tables 4.2.6.8 and 6.1.1.4'
_computing_data_collection     'X-AREA (Stoe & Cie, 2002)'
_computing_cell_refinement     'X-AREA (Stoe & Cie, 2002)'
_computing_data_reduction     'X-RED32 (Stoe & Cie, 2002)'
_computing_structure_solution     'SHELXS97 (Sheldrick, 2008)'
_computing_structure_refinement     'SHELXL97 (Sheldrick, 2--8)'
_computing_molecular_graphics     'ORTEP-3 for Windows (Farrugia, 2012)'
_computing_publication_material     'WinGX (Farrugia, 2012)'
loop_
    _atom_site_type_symbol
    _atom_site_label
    _atom_site_fract_x
    _atom_site_fract_y
    _atom_site_fract_z
    _atom_site_U_iso_or_equiv
    _atom_site_adp_type
    _atom_site_calc_flag
    _atom_site_refinement_flags
    _atom_site_occupancy
    _atom_site_symmetry_multiplicity
    _atom_site_disorder_assembly
    _atom_site_disorder_group
    C C1 0.3530(2) 0.26145(18) 0.22061(12) 0.0453(5) Uani d . 1 1 . .
    H H1 0.2966 0.3031 0.2482 0.054 Uiso calc R 1 1 . .
    C C2 0.2739(2) 0.1473(2) 0.19939(13) 0.0505(5) Uani d U 1 1 . .
    C C3 0.0911(3) 0.1470(3) 0.13652(16) 0.0690(7) Uani d . 1 1 . .
    H H3A 0.0301 0.1828 0.1635 0.083 Uiso calc R 1 1 . .
    H H3B 0.0522 0.0707 0.1229 0.083 Uiso calc R 1 1 . .
    C C4 0.0580(3) 0.2080(3) 0.05272(15) 0.0731(8) Uani d . 1 1 . .
    H H4A 0.1080 0.1670 0.0223 0.088 Uiso calc R 1 1 . .
    H H4B -0.0610 0.2115 0.0149 0.088 Uiso calc R 1 1 . .
    C C5 0.1274(3) 0.3236(3) 0.07141(16) 0.0730(8) Uani d . 1 1 . .
    H H5A 0.0699 0.3667 0.0969 0.088 Uiso calc R 1 1 . .
    H H5B 0.1089 0.3592 0.0172 0.088 Uiso calc R 1 1 . .
    C C6 0.3130(3) 0.3223(2) 0.13399(16) 0.0660(7) Uani d DU 1 1 . .
    H H6A 0.3532 0.3984 0.1468 0.079 Uiso calc RD 1 1 . .
    H H6B 0.3713 0.2856 0.1059 0.079 Uiso calc RD 1 1 . .
    C C7 0.5407(2) 0.26636(18) 0.28430(12) 0.0429(5) Uani d . 1 1 . .
    H H7 0.5759 0.3436 0.2840 0.052 Uiso calc R 1 1 . .
    C C8 0.5807(2) 0.23927(17) 0.37935(12) 0.0414(4) Uani d . 1 1 . .
    C C9 0.5888(2) 0.31751(17) 0.44110(13) 0.0448(5) Uani d . 1 1 . .
    C C10 0.6289(3) 0.2903(2) 0.52741(15) 0.0574(6) Uani d . 1 1 . .
    H H10 0.6344 0.3455 0.5666 0.069 Uiso calc R 1 1 . .
    C C11 0.6599(3) 0.1815(2) 0.55354(16) 0.0655(7) Uani d . 1 1 . .
    H H11 0.6837 0.1613 0.6102 0.079 Uiso calc R 1 1 . .
    C C12 0.6555(3) 0.1022(2) 0.49480(16) 0.0636(6) Uani d . 1 1 . .
    H H12 0.6772 0.0281 0.5123 0.076 Uiso calc R 1 1 . .
    C C13 0.6193(3) 0.13097(19) 0.41035(14) 0.0531(5) Uani d . 1 1 . .
    H H13 0.6209 0.0757 0.3729 0.064 Uiso calc R 1 1 . .
    C C14 0.8043(2) 0.20265(19) 0.28812(12) 0.0455(5) Uani d . 1 1 . .
    C C15 0.8911(3) 0.3024(2) 0.31590(16) 0.0613(6) Uani d . 1 1 . .
    H H15 0.8341 0.3686 0.3111 0.074 Uiso calc R 1 1 . .
    C C16 1.0631(3) 0.3029(3) 0.35075(17) 0.0752(8) Uani d . 1 1 . .
    H H16 1.1208 0.3698 0.3693 0.090 Uiso calc R 1 1 . .
    C C17 1.1495(3) 0.2056(3) 0.35827(16) 0.0750(9) Uani d . 1 1 . .
    H H17 1.2650 0.2063 0.3830 0.090 Uiso calc R 1 1 . .
    C C18 1.0634(3) 0.1077(3) 0.32882(17) 0.0726(8) Uani d . 1 1 . .
    H H18 1.1208 0.0422 0.3320 0.087 Uiso calc R 1 1 . .
    C C19 0.8934(3) 0.1054(2) 0.29467(15) 0.0580(6) Uani d . 1 1 . .
    H H19 0.8370 0.0381 0.2757 0.070 Uiso calc R 1 1 . .
    N N1 0.6308(2) 0.19843(17) 0.25075(11) 0.0467(4) Uani d . 1 1 . .
    N N2 0.5569(2) 0.43539(16) 0.41868(13) 0.0545(5) Uani d . 1 1 . .
    O O1 0.3490(2) 0.06234(15) 0.22935(12) 0.0718(5) Uani d U 1 1 . .
    O O2 0.4393(2) 0.46052(15) 0.34977(12) 0.0711(5) Uani d . 1 1 . .
    O O3 0.6465(3) 0.50448(17) 0.47103(14) 0.0861(6) Uani d . 1 1 . .
    H H1A 0.593(3) 0.133(2) 0.2363(14) 0.046(6) Uiso d . 1 1 . .
loop_
    _atom_site_aniso_label
    _atom_site_aniso_U_11
    _atom_site_aniso_U_22
    _atom_site_aniso_U_33
    _atom_site_aniso_U_12
    _atom_site_aniso_U_13
    _atom_site_aniso_U_23
    C1 0.0372(9) 0.0539(13) 0.0416(10) 0.0030(8) 0.0155(8) 0.0015(9)
    C2 0.0409(10) 0.0643(13) 0.0424(11) -0.0054(8) 0.0158(8) 0.0008(9)
    C3 0.0425(11) 0.090(2) 0.0587(14) -0.0105(11) 0.0094(10) 0.0033(13)
    C4 0.0445(12) 0.115(3) 0.0449(12) 0.0038(13) 0.0080(10) -0.0011(13)
    C5 0.0605(14) 0.093(2) 0.0534(14) 0.0169(13) 0.0157(11) 0.0192(13)
    C6 0.0604(13) 0.0680(17) 0.0568(14) 0.0042(11) 0.0160(11) 0.0186(12)
    C7 0.0384(9) 0.0447(11) 0.0438(10) -0.0013(8) 0.0173(8) -0.0015(9)
    C8 0.0294(8) 0.0471(12) 0.0420(10) -0.0005(7) 0.0116(7) -0.0023(9)
    C9 0.0356(9) 0.0486(12) 0.0474(11) 0.0007(8) 0.0166(8) -0.0039(9)
    C10 0.0526(12) 0.0719(17) 0.0474(12) 0.0040(10) 0.0226(10) -0.0071(11)
    C11 0.0619(13) 0.086(2) 0.0441(11) 0.0112(12) 0.0205(10) 0.0105(12)
    C12 0.0692(14) 0.0574(16) 0.0569(14) 0.0108(11) 0.0227(11) 0.0139(12)
    C13 0.0545(11) 0.0482(13) 0.0485(11) 0.0039(9) 0.0168(9) 0.0007(10)
    C14 0.0387(9) 0.0631(14) 0.0350(9) -0.0016(8) 0.0171(8) 0.0002(9)
    C15 0.0499(12) 0.0755(17) 0.0601(13) -0.0119(11) 0.0267(10) -0.0143(12)
    C16 0.0541(14) 0.111(2) 0.0618(15) -0.0289(14) 0.0275(12) -0.0200(15)
    C17 0.0396(11) 0.135(3) 0.0495(13) -0.0052(14) 0.0200(10) 0.0048(15)
    C18 0.0518(13) 0.104(2) 0.0636(15) 0.0196(14) 0.0278(11) 0.0205(15)
    C19 0.0481(11) 0.0691(16) 0.0570(13) 0.0066(10) 0.0243(10) 0.0072(11)
    N1 0.0382(8) 0.0505(12) 0.0492(10) -0.0036(7) 0.0184(7) -0.0092(8)
    N2 0.0535(10) 0.0533(12) 0.0605(12) -0.0005(8) 0.0294(9) -0.0071(9)
    O1 0.0614(10) 0.0610(11) 0.0812(12) -0.0048(7) 0.0226(9) 0.0008(9)
    O2 0.0737(11) 0.0559(11) 0.0707(11) 0.0117(8) 0.0220(9) 0.0046(9)
    O3 0.0958(14) 0.0607(12) 0.0903(13) -0.0195(10) 0.0329(11) -0.0274(10)
_geom_special_details
;
All e.s.d.'s (except the e.s.d. in the dihedral angle between two l.s. planes)
are estimated using the full covariance matrix. The cell e.s.d.'s are taken
into account individually in the estimation of e.s.d.'s in distances, angles
and torsion angles; correlations between e.s.d.'s in cell parameters are only
used when they are defined by crystal symmetry. An approximate (isotropic)
treatment of cell e.s.d.'s is used for estimating e.s.d.'s involving l.s.
planes.
;
loop_
    _geom_bond_atom_site_label_1
    _geom_bond_atom_site_label_2
    _geom_bond_site_symmetry_2
    _geom_bond_distance
    _geom_bond_publ_flag
    C1 C2 . 1.510(3) ?
    C1 C7 . 1.543(2) ?
    C1 C6 . 1.547(3) ?
    C1 H1 . 0.9800 ?
    C2 O1 . 1.202(3) ?
    C2 C3 . 1.505(3) ?
    C3 C4 . 1.521(4) ?
    C3 H3A . 0.9700 ?
    C3 H3B . 0.9700 ?
    C4 C5 . 1.494(4) ?
    C4 H4A . 0.9700 ?
    C4 H4B . 0.9700 ?
    C5 C6 . 1.523(3) ?
    C5 H5A . 0.9700 ?
    C5 H5B . 0.9700 ?
    C6 H6A . 0.9700 ?
    C6 H6B . 0.9700 ?
    C7 N1 . 1.448(3) ?
    C7 C8 . 1.541(3) ?
    C7 H7 . 0.9800 ?
    C8 C13 . 1.387(3) ?
    C8 C9 . 1.395(3) ?
    C9 C10 . 1.398(3) ?
    C9 N2 . 1.459(3) ?
    C10 C11 . 1.367(4) ?
    C10 H10 . 0.9300 ?
    C11 C12 . 1.376(4) ?
    C11 H11 . 0.9300 ?
    C12 C13 . 1.380(3) ?
    C12 H12 . 0.9300 ?
    C13 H13 . 0.9300 ?
    C14 C15 . 1.391(3) ?
    C14 C19 . 1.392(3) ?
    C14 N1 . 1.399(2) ?
    C15 C16 . 1.388(3) ?
    C15 H15 . 0.9300 ?
    C16 C17 . 1.378(4) ?
    C16 H16 . 0.9300 ?
    C17 C18 . 1.371(4) ?
    C17 H17 . 0.9300 ?
    C18 C19 . 1.373(3) ?
    C18 H18 . 0.9300 ?
    C19 H19 . 0.9300 ?
    N1 H1A . 0.85(2) ?
    N2 O2 . 1.214(2) ?
    N2 O3 . 1.219(3) ?
loop_
    _geom_angle_atom_site_label_1
    _geom_angle_atom_site_label_2
    _geom_angle_atom_site_label_3
    _geom_angle_site_symmetry_1
    _geom_angle_site_symmetry_3
    _geom_angle
    _geom_angle_publ_flag
    C2 C1 C7 . . 116.84(17) ?
    C2 C1 C6 . . 108.61(18) ?
    C7 C1 C6 . . 111.16(16) ?
    C2 C1 H1 . . 106.5 ?
    C7 C1 H1 . . 106.5 ?
    C6 C1 H1 . . 106.5 ?
    O1 C2 C3 . . 121.7(2) ?
    O1 C2 C1 . . 123.57(18) ?
    C3 C2 C1 . . 114.8(2) ?
    C2 C3 C4 . . 110.71(19) ?
    C2 C3 H3A . . 109.5 ?
    C4 C3 H3A . . 109.5 ?
    C2 C3 H3B . . 109.5 ?
    C4 C3 H3B . . 109.5 ?
    H3A C3 H3B . . 108.1 ?
    C5 C4 C3 . . 111.2(2) ?
    C5 C4 H4A . . 109.4 ?
    C3 C4 H4A . . 109.4 ?
    C5 C4 H4B . . 109.4 ?
    C3 C4 H4B . . 109.4 ?
    H4A C4 H4B . . 108.0 ?
    C4 C5 C6 . . 111.1(2) ?
    C4 C5 H5A . . 109.4 ?
    C6 C5 H5A . . 109.4 ?
    C4 C5 H5B . . 109.4 ?
    C6 C5 H5B . . 109.4 ?
    H5A C5 H5B . . 108.0 ?
    C5 C6 C1 . . 112.4(2) ?
    C5 C6 H6A . . 109.1 ?
    C1 C6 H6A . . 109.1 ?
    C5 C6 H6B . . 109.1 ?
    C1 C6 H6B . . 109.1 ?
    H6A C6 H6B . . 107.9 ?
    N1 C7 C8 . . 113.92(16) ?
    N1 C7 C1 . . 109.45(16) ?
    C8 C7 C1 . . 113.04(15) ?
    N1 C7 H7 . . 106.6 ?
    C8 C7 H7 . . 106.6 ?
    C1 C7 H7 . . 106.6 ?
    C13 C8 C9 . . 114.90(19) ?
    C13 C8 C7 . . 120.08(18) ?
    C9 C8 C7 . . 124.96(18) ?
    C8 C9 C10 . . 123.4(2) ?
    C8 C9 N2 . . 121.02(19) ?
    C10 C9 N2 . . 115.56(19) ?
    C11 C10 C9 . . 119.2(2) ?
    C11 C10 H10 . . 120.4 ?
    C9 C10 H10 . . 120.4 ?
    C10 C11 C12 . . 119.0(2) ?
    C10 C11 H11 . . 120.5 ?
    C12 C11 H11 . . 120.5 ?
    C11 C12 C13 . . 121.0(2) ?
    C11 C12 H12 . . 119.5 ?
    C13 C12 H12 . . 119.5 ?
    C12 C13 C8 . . 122.4(2) ?
    C12 C13 H13 . . 118.8 ?
    C8 C13 H13 . . 118.8 ?
    C15 C14 C19 . . 118.60(19) ?
    C15 C14 N1 . . 121.8(2) ?
    C19 C14 N1 . . 119.5(2) ?
    C16 C15 C14 . . 119.8(2) ?
    C16 C15 H15 . . 120.1 ?
    C14 C15 H15 . . 120.1 ?
    C17 C16 C15 . . 120.9(3) ?
    C17 C16 H16 . . 119.6 ?
    C15 C16 H16 . . 119.6 ?
    C18 C17 C16 . . 119.3(2) ?
    C18 C17 H17 . . 120.4 ?
    C16 C17 H17 . . 120.4 ?
    C17 C18 C19 . . 120.7(3) ?
    C17 C18 H18 . . 119.6 ?
    C19 C18 H18 . . 119.6 ?
    C18 C19 C14 . . 120.7(2) ?
    C18 C19 H19 . . 119.6 ?
    C14 C19 H19 . . 119.6 ?
    C14 N1 C7 . . 121.03(17) ?
    C14 N1 H1A . . 112.7(14) ?
    C7 N1 H1A . . 114.4(14) ?
    O2 N2 O3 . . 122.8(2) ?
    O2 N2 C9 . . 118.52(18) ?
    O3 N2 C9 . . 118.7(2) ?
loop_
    _geom_torsion_atom_site_label_1
    _geom_torsion_atom_site_label_2
    _geom_torsion_atom_site_label_3
    _geom_torsion_atom_site_label_4
    _geom_torsion_site_symmetry_1
    _geom_torsion_site_symmetry_2
    _geom_torsion_site_symmetry_3
    _geom_torsion_site_symmetry_4
    _geom_torsion
    _geom_torsion_publ_flag
    C7 C1 C2 O1 . . . . 0.1(3) ?
    C6 C1 C2 O1 . . . . 126.8(2) ?
    C7 C1 C2 C3 . . . . -179.56(18) ?
    C6 C1 C2 C3 . . . . -52.9(2) ?
    O1 C2 C3 C4 . . . . -125.0(3) ?
    C1 C2 C3 C4 . . . . 54.7(3) ?
    C2 C3 C4 C5 . . . . -55.0(3) ?
    C3 C4 C5 C6 . . . . 56.5(3) ?
    C4 C5 C6 C1 . . . . -56.3(3) ?
    C2 C1 C6 C5 . . . . 52.8(3) ?
    C7 C1 C6 C5 . . . . -177.3(2) ?
    C2 C1 C7 N1 . . . . 56.4(2) ?
    C6 C1 C7 N1 . . . . -69.0(2) ?
    C2 C1 C7 C8 . . . . -71.8(2) ?
    C6 C1 C7 C8 . . . . 162.83(19) ?
    N1 C7 C8 C13 . . . . -32.7(2) ?
    C1 C7 C8 C13 . . . . 93.1(2) ?
    N1 C7 C8 C9 . . . . 144.35(18) ?
    C1 C7 C8 C9 . . . . -89.9(2) ?
    C13 C8 C9 C10 . . . . -1.4(3) ?
    C7 C8 C9 C10 . . . . -178.57(17) ?
    C13 C8 C9 N2 . . . . 177.87(17) ?
    C7 C8 C9 N2 . . . . 0.7(3) ?
    C8 C9 C10 C11 . . . . -1.0(3) ?
    N2 C9 C10 C11 . . . . 179.8(2) ?
    C9 C10 C11 C12 . . . . 1.9(3) ?
    C10 C11 C12 C13 . . . . -0.4(4) ?
    C11 C12 C13 C8 . . . . -2.1(4) ?
    C9 C8 C13 C12 . . . . 2.9(3) ?
    C7 C8 C13 C12 . . . . -179.79(19) ?
    C19 C14 C15 C16 . . . . -1.2(3) ?
    N1 C14 C15 C16 . . . . -178.5(2) ?
    C14 C15 C16 C17 . . . . 0.0(4) ?
    C15 C16 C17 C18 . . . . 1.6(4) ?
    C16 C17 C18 C19 . . . . -2.0(4) ?
    C17 C18 C19 C14 . . . . 0.8(4) ?
    C15 C14 C19 C18 . . . . 0.8(3) ?
    N1 C14 C19 C18 . . . . 178.2(2) ?
    C15 C14 N1 C7 . . . . -39.6(3) ?
    C19 C14 N1 C7 . . . . 143.1(2) ?
    C8 C7 N1 C14 . . . . -63.0(2) ?
    C1 C7 N1 C14 . . . . 169.39(18) ?
    C8 C9 N2 O2 . . . . 44.2(3) ?
    C10 C9 N2 O2 . . . . -136.5(2) ?
    C8 C9 N2 O3 . . . . -137.9(2) ?
    C10 C9 N2 O3 . . . . 41.3(3) ?
loop_
    _geom_hbond_atom_site_label_D
    _geom_hbond_atom_site_label_H
    _geom_hbond_atom_site_label_A
    _geom_hbond_site_symmetry_A
    _geom_hbond_distance_DH
    _geom_hbond_distance_HA
    _geom_hbond_distance_DA
    _geom_hbond_angle_DHA
    N1 H1A O1 . 0.85(2) 2.31(2) 2.906(3) 127.0(18)
    N1 H1A O2 2_645 0.85(2) 2.48(2) 3.246(3) 150.2(19)
_iucr_refine_instructions_details
;
TITL TEST STRUCTURE D:\DATA\BAGHER4_DENE2\BAGHER4
CELL  0.71073   9.0535  11.9947  17.2267   90.000  117.355   90.000
ZERR     4.00   0.0008   0.0007   0.0015    0.000    0.006    0.000
LATT   1
SYMM  - X, 1/2 + Y, 1/2 - Z
SFAC  C    H    N    O
UNIT  76   80   8    12
MERG   2
OMIT    -4.00  53.00
OMIT    -2   7   3
OMIT    -3   3   4
OMIT    -1   6   5
OMIT    -2   2   1
OMIT    -1   2   1
OMIT    -2   3   4
OMIT     1   5   2
OMIT     5   2   1
OMIT    -4   0   2
OMIT    -3   4   7
OMIT     1   7   0
eqiv $1 -x+1, y-1/2, -z+1/2
htab n1 o1
htab n1 o2_$1
DELU     0.0010   0.0010 C2 O1
SIMU     0.040   0.080   1.700 C2 O1
ISOR    0.01  0.20  C6
DFIX     1.700   0.020 H6A H6B
DFIX     0.960   0.020 C6 H6B
DFIX     0.960   0.020 C6 H6A
FMAP   2
PLAN    3
ACTA
BOND
BOND   $H
CONF
L.S.  10
WGHT    0.099000
FVAR       0.65648
C1    1    0.353008    0.261447    0.220608    11.00000    0.03721    0.05391 =
         0.04165    0.00154    0.01549    0.00300
AFIX  13
H1    2    0.296596    0.303099    0.248237    11.00000   -1.20000
AFIX   0
C2    1    0.273913    0.147304    0.199394    11.00000    0.04088    0.06427 =
         0.04245    0.00079    0.01576   -0.00544
C3    1    0.091085    0.146962    0.136523    11.00000    0.04251    0.08970 =
         0.05874    0.00328    0.00938   -0.01049
AFIX  23
H3A   2    0.030114    0.182785    0.163493    11.00000   -1.20000
H3B   2    0.052153    0.070660    0.122909    11.00000   -1.20000
AFIX   0
C4    1    0.057964    0.208049    0.052724    11.00000    0.04454    0.11513 =
         0.04492   -0.00107    0.00800    0.00383
AFIX  23
H4A   2    0.107994    0.167049    0.022259    11.00000   -1.20000
H4B   2   -0.060975    0.211546    0.014926    11.00000   -1.20000
AFIX   0
C5    1    0.127404    0.323581    0.071412    11.00000    0.06054    0.09301 =
         0.05341    0.01916    0.01574    0.01685
AFIX  23
H5A   2    0.069897    0.366742    0.096854    11.00000   -1.20000
H5B   2    0.108934    0.359249    0.017157    11.00000   -1.20000
AFIX   0
C6    1    0.312982    0.322253    0.133992    11.00000    0.06041    0.06797 =
         0.05681    0.01860    0.01600    0.00416
AFIX  23
H6A   2    0.353184    0.398371    0.146780    11.00000   -1.20000
H6B   2    0.371271    0.285594    0.105893    11.00000   -1.20000
AFIX   0
C7    1    0.540741    0.266355    0.284295    11.00000    0.03837    0.04469 =
         0.04385   -0.00146    0.01725   -0.00128
AFIX  13
H7    2    0.575867    0.343572    0.284012    11.00000   -1.20000
AFIX   0
C8    1    0.580664    0.239271    0.379354    11.00000    0.02938    0.04706 =
         0.04205   -0.00228    0.01156   -0.00045
C9    1    0.588776    0.317514    0.441101    11.00000    0.03558    0.04856 =
         0.04744   -0.00391    0.01660    0.00067
C10   1    0.628915    0.290261    0.527410    11.00000    0.05255    0.07186 =
         0.04738   -0.00713    0.02260    0.00398
AFIX  43
H10   2    0.634441    0.345455    0.566572    11.00000   -1.20000
AFIX   0
C11   1    0.659945    0.181485    0.553542    11.00000    0.06192    0.08604 =
         0.04407    0.01046    0.02052    0.01115
AFIX  43
H11   2    0.683719    0.161340    0.610221    11.00000   -1.20000
AFIX   0
C12   1    0.655502    0.102229    0.494796    11.00000    0.06924    0.05743 =
         0.05694    0.01393    0.02271    0.01084
AFIX  43
H12   2    0.677216    0.028123    0.512258    11.00000   -1.20000
AFIX   0
C13   1    0.619327    0.130969    0.410354    11.00000    0.05452    0.04823 =
         0.04846    0.00068    0.01678    0.00387
AFIX  43
H13   2    0.620931    0.075714    0.372877    11.00000   -1.20000
AFIX   0
C14   1    0.804343    0.202645    0.288125    11.00000    0.03870    0.06309 =
         0.03495    0.00016    0.01708   -0.00165
C15   1    0.891119    0.302444    0.315897    11.00000    0.04987    0.07546 =
         0.06008   -0.01428    0.02665   -0.01192
AFIX  43
H15   2    0.834084    0.368643    0.311130    11.00000   -1.20000
AFIX   0
C16   1    1.063119    0.302938    0.350754    11.00000    0.05413    0.11052 =
         0.06182   -0.01997    0.02750   -0.02894
AFIX  43
H16   2    1.120792    0.369819    0.369278    11.00000   -1.20000
AFIX   0
C17   1    1.149528    0.205618    0.358267    11.00000    0.03961    0.13539 =
         0.04954    0.00479    0.02000   -0.00518
AFIX  43
H17   2    1.264987    0.206309    0.383039    11.00000   -1.20000
AFIX   0
C18   1    1.063418    0.107739    0.328820    11.00000    0.05176    0.10394 =
         0.06365    0.02052    0.02776    0.01963
AFIX  43
H18   2    1.120839    0.042205    0.332013    11.00000   -1.20000
AFIX   0
C19   1    0.893368    0.105413    0.294673    11.00000    0.04809    0.06910 =
         0.05704    0.00723    0.02427    0.00659
AFIX  43
H19   2    0.837003    0.038149    0.275703    11.00000   -1.20000
AFIX   0
N1    3    0.630786    0.198429    0.250748    11.00000    0.03824    0.05051 =
         0.04923   -0.00920    0.01839   -0.00360
N2    3    0.556940    0.435392    0.418681    11.00000    0.05346    0.05327 =
         0.06053   -0.00708    0.02939   -0.00049
O1    4    0.349016    0.062338    0.229350    11.00000    0.06140    0.06103 =
         0.08125    0.00079    0.02264   -0.00485
O2    4    0.439253    0.460519    0.349769    11.00000    0.07369    0.05591 =
         0.07073    0.00464    0.02200    0.01171
O3    4    0.646543    0.504484    0.471029    11.00000    0.09575    0.06066 =
         0.09031   -0.02738    0.03286   -0.01953
H1A   2    0.592765    0.132764    0.236267    11.00000    0.04593
HKLF    4
REM  TEST STRUCTURE D:\DATA\BAGHER4_DENE2\BAGHER4
REM R1 =  0.0542 for   2210 Fo > 4sig(Fo)  and  0.0900 for all   3434 data
REM    221 parameters refined using     16 restraints
END
WGHT      0.0988      0.0000
REM Highest difference peak  0.788,  deepest hole -0.232,  1-sigma level  0.042
Q1    1   0.3997  0.3805  0.1268  11.00000  0.05    0.79
Q2    1   0.6300  0.2923  0.2778  11.00000  0.05    0.17
Q3    1   0.5649  0.2481  0.3368  11.00000  0.05    0.17
;
data_global
_journal_date_recd_electronic     2012-08-17
_journal_date_accepted     2012-08-26
_journal_name_full     'Acta Crystallographica, Section E'
_journal_year     2012
_journal_volume     68
_journal_issue     10
_journal_page_first     o2829
_journal_page_last     o2829
_journal_paper_category     QO
_journal_paper_doi     10.1107/S1600536812036859
_journal_coeditor_code     FJ2593
_publ_contact_author_name     'Bagher Eftekhari-Sis'
_publ_contact_author_address
;
Department of Chemistry, University of Maragheh, Maragheh, Iran.
;
_publ_contact_author_email     'eftekharisis@maragheh.ac.ir'
_publ_contact_author_fax     '+98-421-227-6066'
_publ_contact_author_phone     '+98-421-227-8900'
_publ_section_title
;
2-[(Anilino)(2-nitrophenyl)methyl]cyclohexanone
;
loop_
    _publ_author_name
    _publ_author_footnote
    _publ_author_address
    'Eftekhari-Sis, Bagher' ?
;
Department of Chemistry, University of Maragheh, Maragheh, Iran
;
    'Mohajer, Sahar' .
;
Department of Chemistry, University of Maragheh, Maragheh, Iran
;
    'B\"uy\"ukg\"ung\"or, Orhan' .
;
Department of Physics, Ondokuz Mayis University, TR-55139 Samsun, Turkey
;
