# Supplementary material for: 2-[(Anilino)(2-nitro­phen­yl)meth­yl]cyclo­hexa­none
Source: Acta Crystallogr Sect E Struct Rep Online. 2012 Sep 1;68(Pt 10):o2829. doi: 10.1107/S1600536812036859 (PMC3470191; doi:10.1107/S1600536812036859)
Supplement: Supplementary file 2 [file e-68-o2829-Isup2.hkl]

#
# h,k,l, Fc-squared, Fo-squared, sigma(Fo-squared) and status flag
#
data_I
_shelx_title ' TEST STRUCTURE D:\DATA\BAGHER4_DENE2\BAGHER4'
_shelx_refln_list_code          4
_shelx_F_calc_maximum      149.75
_exptl_crystal_F_000       688.00
_reflns_d_resolution_high  0.7965
 
loop_
 _symmetry_equiv_pos_as_xyz
 'x, y, z'
 '-x, y+1/2, -z+1/2'
 '-x, -y, -z'
 'x, -y-1/2, z-1/2'
 
_cell_length_a     9.0535
_cell_length_b    11.9947
_cell_length_c    17.2267
_cell_angle_alpha  90.000
_cell_angle_beta  117.355
_cell_angle_gamma  90.000
 
_shelx_F_squared_multiplier     1.000
 
loop_
 _refln_index_h
 _refln_index_k
 _refln_index_l
 _refln_F_squared_calc
 _refln_F_squared_meas
 _refln_F_squared_sigma
 _refln_observed_status
   1   0   0     7827.95     9652.38     38.71 o
   2   0   0     1385.77     1658.09     50.92 o
   3   0   0     5428.44     5519.37     30.28 o
   4   0   0    13254.38    14169.77    430.28 o
   5   0   0       39.09       39.87      4.62 o
   6   0   0      106.87      127.02     10.93 o
   7   0   0      159.11      141.51      5.39 o
   8   0   0       17.83       22.24      4.71 o
   9   0   0        8.81       11.64      4.91 o
  10   0   0       27.72       24.46      4.65 o
   1   1   0      123.45      135.52      5.60 o
   2   1   0    13693.67    14503.40    133.08 o
   3   1   0      921.10      931.11     15.59 o
   4   1   0     4333.77     4689.45     26.57 o
   5   1   0       92.04       97.69      2.64 o
   6   1   0       83.26       95.54      2.73 o
   7   1   0       73.85       66.84      5.44 o
   8   1   0       17.95       11.66      3.05 o
   9   1   0        9.61        4.00      3.55 o
  10   1   0        9.44       11.82      3.19 o
   0   2   0    21932.12    21682.38    135.54 o
   1   2   0     1058.73     1096.56     28.91 o
   2   2   0        1.03        2.28      3.89 o
   3   2   0        1.65       13.01      3.35 o
   4   2   0      647.17      735.66     11.97 o
   5   2   0        0.96        1.59      3.08 o
   6   2   0       36.37       34.82      3.00 o
   7   2   0       18.29       18.89      3.14 o
   8   2   0        0.00        2.56      3.83 o
   9   2   0       15.69       16.51      3.21 o
  10   2   0        0.00        6.12      3.82 o
   1   3   0      260.43      274.57      7.04 o
   2   3   0      859.66      902.45     15.52 o
   3   3   0      242.39      318.40      4.16 o
   4   3   0      222.69      278.66      3.61 o
   5   3   0      119.42      132.99      3.47 o
   6   3   0       12.56       19.30      2.52 o
   7   3   0        0.36        3.23      2.57 o
   8   3   0        0.23        3.80      3.28 o
   9   3   0       15.60       17.40      3.60 o
   0   4   0      176.64      141.17     10.40 o
   1   4   0     3103.40     2955.90     54.84 o
   2   4   0      213.01      203.27      4.29 o
   3   4   0       17.63       26.60      3.14 o
   4   4   0        0.66        2.41      2.69 o
   5   4   0      303.46      265.84      5.66 o
   6   4   0       46.25       53.81      3.18 o
   7   4   0        0.20        0.36      2.81 o
   8   4   0       15.83       18.89      3.47 o
   9   4   0        8.48       15.59      3.58 o
   1   5   0       29.47       14.26      4.63 o
   2   5   0     1548.17     1379.63     32.35 o
   3   5   0       44.86       46.78      3.38 o
   4   5   0       20.33       26.99      3.13 o
   5   5   0      593.91      597.51     12.59 o
   6   5   0      348.05      354.38      5.43 o
   7   5   0        0.67        3.10      2.90 o
   8   5   0       12.48       12.02      2.93 o
   9   5   0       21.14       25.17      3.77 o
   0   6   0      251.88      235.24     11.30 o
   1   6   0      299.63      335.53      8.51 o
   2   6   0      468.55      518.63      6.47 o
   3   6   0       67.19       60.71      3.36 o
   4   6   0       19.12       19.97      3.12 o
   5   6   0       34.52       36.93      2.98 o
   6   6   0        1.37        4.76      3.20 o
   7   6   0        1.55        2.87      2.89 o
   8   6   0       10.46       13.90      3.43 o
   9   6   0       20.56       22.38      4.13 o
   2   7   0        1.67        3.22      4.07 o
   3   7   0      143.28      115.14      4.34 o
   4   7   0       13.55       18.03      3.31 o
   5   7   0       71.52       73.83      3.47 o
   6   7   0      131.38      133.95      5.00 o
   7   7   0        3.05        8.73      3.46 o
   8   7   0        1.76       -0.66      3.16 o
   0   8   0      436.92      333.74     11.37 o
   1   8   0        0.17       -0.79      3.42 o
   2   8   0        0.04        0.95      3.21 o
   3   8   0        0.07        1.12      3.93 o
   4   8   0       20.72       20.15      4.04 o
   5   8   0       10.76        8.00      3.32 o
   6   8   0        6.37        6.62      3.34 o
   7   8   0        0.74        4.45      3.47 o
   8   8   0        3.37        6.61      3.74 o
   1   9   0      207.05      217.62      8.03 o
   2   9   0       60.63       64.55      3.80 o
   3   9   0       27.59       23.96      4.19 o
   4   9   0        4.98        4.20      3.93 o
   5   9   0       33.32       38.98      3.99 o
   6   9   0        1.48        2.15      4.50 o
   7   9   0       19.59       23.54      3.73 o
   8   9   0       19.09       19.68      3.97 o
   0  10   0       47.80       43.92     10.05 o
   1  10   0      170.55      167.22      5.60 o
   2  10   0       30.74       32.47      3.70 o
   3  10   0       31.58       42.74      3.79 o
   4  10   0       77.13       81.49      4.21 o
   5  10   0        0.92        1.40      3.92 o
   6  10   0       16.17       16.40      4.38 o
   7  10   0       53.50       55.14      4.69 o
   1  11   0      146.63      149.35      5.52 o
   2  11   0        6.25        9.69      3.61 o
   3  11   0       13.85       17.85      3.50 o
   4  11   0       77.20       78.53      4.35 o
   5  11   0      155.57      151.69      5.01 o
   6  11   0       24.67       26.25      4.49 o
   0  12   0        8.67        9.54      6.23 o
   1  12   0        7.38        7.84      4.64 o
   2  12   0        2.36        6.11      4.50 o
   3  12   0        7.89        7.23      3.49 o
   4  12   0        2.65        3.19      3.90 o
   5  12   0        2.98        5.81      4.53 o
   6  12   0        4.00        5.58      4.62 o
   1  13   0        0.53       -0.18      5.20 o
   2  13   0        0.82        3.82      4.44 o
   3  13   0        0.08        2.23      3.76 o
   4  13   0        1.03        4.88      3.91 o
   5  13   0        1.93        2.75      4.02 o
   0  14   0        1.81        4.49      6.68 o
   1  14   0        1.13        1.32      4.67 o
   2  14   0        4.88       10.20      5.48 o
   3  14   0        0.62        4.45      5.20 o
 -10   1   1        3.41       14.84      3.83 o
  -9   1   1        5.48       10.90      2.83 o
  -8   1   1       23.17       31.15      3.04 o
  -7   1   1       37.40       41.85      3.30 o
  -6   1   1      121.90      109.22      3.08 o
  -5   1   1       52.16       45.74      3.29 o
  -4   1   1      751.61      826.45     13.12 o
  -3   1   1      142.32      195.54      3.85 o
  -2   1   1     1496.40     1700.82     12.93 o
  -1   1   1      537.00      651.74     14.91 o
   1   1   1     2112.23     1865.62     23.60 o
   2   1   1     1054.60      849.49      7.05 o
   3   1   1        2.27       -0.19      2.77 o
   4   1   1      218.84      214.88      3.50 o
   5   1   1       23.64       15.66      3.06 o
   6   1   1      100.93       84.30      2.74 o
   7   1   1        1.27        2.18      3.08 o
   8   1   1       10.47       10.62      2.67 o
   9   1   1        0.03        3.46      3.55 o
 -10   2   1       15.56       14.11      3.32 o
  -9   2   1       30.31       24.20      2.96 o
  -8   2   1      123.62      119.21      5.69 o
  -7   2   1      134.46      132.24      3.07 o
  -6   2   1      195.99      163.80      5.10 o
  -5   2   1       11.87        7.92      2.38 o
  -4   2   1     1766.12     1676.30     30.82 o
  -3   2   1      437.52      416.63      5.45 o
   0   2   1     3722.02     3437.29     74.30 o
   1   2   1     1985.28     2242.92     25.67 o
   2   2   1     1119.45     1053.38      6.95 o
   3   2   1      253.96      183.95      3.68 o
   4   2   1       32.05       49.68      3.06 o
   6   2   1       51.82       58.05      2.93 o
   7   2   1       91.40       85.57      3.05 o
   8   2   1        0.24       -1.31      2.99 o
   9   2   1       18.65       19.83      3.60 o
 -10   3   1        7.81        9.60      3.36 o
  -9   3   1       44.05       44.20      3.73 o
  -8   3   1        8.11        7.50      3.01 o
  -7   3   1       22.78       22.83      3.82 o
  -6   3   1     1558.28     1507.90     14.58 o
  -5   3   1      640.39      629.47      9.37 o
  -4   3   1       80.94       87.38      3.13 o
  -3   3   1       99.77      107.89      3.76 o
  -2   3   1     4177.36     4135.36     64.02 o
  -1   3   1      821.36      855.42     11.41 o
   0   3   1     2330.25     2541.44    101.21 o
   1   3   1     3653.26     3768.63    132.12 o
   2   3   1       42.53       42.90      3.58 o
   3   3   1      127.16      129.53      3.42 o
   4   3   1      476.29      453.05      4.30 o
   5   3   1      328.99      314.75      3.46 o
   6   3   1        1.85        2.77      2.80 o
   7   3   1        1.27       -0.11      2.76 o
   8   3   1       18.76       21.92      2.75 o
   9   3   1       12.32       14.22      3.25 o
  -9   4   1        5.96       12.22      3.50 o
  -8   4   1        4.62        5.37      2.96 o
  -7   4   1       20.51       22.28      2.84 o
  -6   4   1       86.80       87.67      3.98 o
  -5   4   1        2.81        7.57      2.54 o
  -4   4   1       13.52        8.30      2.92 o
  -3   4   1      219.70      198.86      4.01 o
  -2   4   1      386.96      411.52     11.06 o
  -1   4   1       32.89       21.66      5.40 o
   0   4   1      203.73      182.76      7.00 o
   1   4   1     1963.21     2014.31     66.84 o
   2   4   1      304.97      271.47      4.91 o
   3   4   1      916.83      873.53      5.57 o
   4   4   1      467.82      393.46      5.61 o
   5   4   1     1401.82     1351.61     24.56 o
   6   4   1        0.69        2.42      3.02 o
   7   4   1      116.97      110.77      3.46 o
   8   4   1       12.46       16.24      3.33 o
   9   4   1       35.17       45.49      3.46 o
  -9   5   1        6.74        6.42      3.11 o
  -8   5   1        4.68       10.32      3.01 o
  -7   5   1      341.72      351.68      5.05 o
  -6   5   1      541.57      520.58     14.53 o
  -5   5   1       27.97       31.57      2.67 o
  -4   5   1      418.36      416.19      8.27 o
  -3   5   1     1006.19     1167.10     43.59 o
  -2   5   1     1947.97     1940.85     26.23 o
  -1   5   1      738.91      777.18     16.99 o
   0   5   1     1957.09     2225.46    128.49 o
   1   5   1       88.26       59.58      4.82 o
   2   5   1       10.28        6.04      3.94 o
   3   5   1      478.36      383.48      8.15 o
   4   5   1       92.87      109.02      3.42 o
   5   5   1       28.94       33.23      2.83 o
   6   5   1       45.89       42.11      2.92 o
   7   5   1       15.00       12.03      3.20 o
   8   5   1        0.24        4.45      2.68 o
   9   5   1       24.64       29.24      3.39 o
  -9   6   1        0.57        1.07      3.37 o
  -8   6   1        5.51        9.12      3.10 o
  -7   6   1      142.08      138.62      8.21 o
  -6   6   1      138.28      124.31      3.21 o
  -5   6   1       52.55       53.79      3.49 o
  -4   6   1       53.51       50.93      3.35 o
  -3   6   1      117.65       83.52      3.63 o
  -2   6   1     1345.55     1312.89     30.26 o
  -1   6   1      346.39      287.96      6.75 o
   0   6   1      500.86      564.69     24.31 o
   1   6   1      213.58      256.69      4.72 o
   2   6   1      132.86      116.21      4.63 o
   3   6   1        0.05        5.55      3.22 o
   4   6   1        1.20        5.77      3.16 o
   5   6   1      799.60      817.62     12.62 o
   6   6   1      334.22      331.53     12.47 o
   7   6   1        4.91        2.59      3.28 o
   8   6   1        6.23        5.77      3.22 o
   9   6   1       26.80       24.89      3.62 o
  -9   7   1        5.16        6.77      3.43 o
  -8   7   1        4.53        5.83      3.50 o
  -7   7   1       14.34       15.46      3.31 o
  -6   7   1      134.18      138.88      3.78 o
  -5   7   1        9.75       15.55      3.42 o
  -4   7   1       10.25       11.70      3.26 o
  -3   7   1       29.13       35.82      4.09 o
  -2   7   1      249.59      276.18      5.92 o
  -1   7   1      139.51      187.94      4.81 o
   0   7   1       44.99       68.18      6.83 o
   1   7   1       32.90       34.83      3.52 o
   2   7   1      246.44      233.11      5.20 o
   3   7   1       61.15       56.71      4.17 o
   4   7   1        4.29        5.12      3.30 o
   5   7   1       11.65       11.85      3.21 o
   6   7   1        1.16        0.69      3.28 o
   7   7   1       40.61       45.53      3.57 o
   8   7   1        0.03       10.02      3.68 o
  -8   8   1        8.81       10.74      3.35 o
  -7   8   1        0.00        1.43      2.93 o
  -6   8   1        2.45        3.07      3.30 o
  -5   8   1       70.98       60.76      3.45 o
  -4   8   1       58.79       52.92      4.14 o
  -3   8   1        1.00       -0.30      4.11 o
  -2   8   1        8.62        8.54      3.51 o
  -1   8   1        5.24        7.57      3.59 o
   0   8   1       91.10       73.52      6.23 o
   1   8   1       12.63       12.61      3.65 o
   2   8   1       69.61       65.26      4.42 o
   3   8   1       50.72       40.30      3.97 o
   4   8   1        5.79        4.29      3.87 o
   5   8   1       34.34       33.13      4.04 o
   6   8   1        1.18        1.99      3.35 o
   7   8   1        8.43       11.34      3.47 o
   8   8   1        0.43        2.24      3.84 o
  -8   9   1       13.42       15.54      3.53 o
  -7   9   1        1.53       -1.02      3.64 o
  -6   9   1        1.70        3.82      3.51 o
  -5   9   1        2.08        5.09      3.94 o
  -4   9   1        8.88        7.89      3.90 o
  -3   9   1        2.95        4.80      4.04 o
  -2   9   1        0.07        2.52      3.66 o
  -1   9   1       15.91        9.63      4.87 o
   0   9   1       29.01       34.98      5.98 o
   1   9   1      266.26      281.36      4.85 o
   2   9   1      209.19      224.18      4.28 o
   3   9   1       55.57       59.70      4.10 o
   4   9   1        0.34        0.48      3.80 o
   5   9   1      107.05      112.99      4.38 o
   6   9   1      105.66       99.46      4.51 o
   7   9   1       68.31       60.73      6.78 o
  -7  10   1       28.71       32.65      4.57 o
  -6  10   1        2.31        3.21      4.14 o
  -5  10   1        3.59        7.09      3.97 o
  -4  10   1        9.90       13.79      3.91 o
  -3  10   1       78.63       75.09      3.85 o
  -2  10   1       20.56       14.55      3.60 o
  -1  10   1        5.83        2.83      4.66 o
   0  10   1        7.88        8.19      6.08 o
   1  10   1      133.00      143.25      5.03 o
   2  10   1       63.69       58.98      3.77 o
   3  10   1       76.87       72.39      3.66 o
   4  10   1       80.55       67.65      4.07 o
   5  10   1       12.92        8.87      4.09 o
   6  10   1       40.10       41.81      4.62 o
   7  10   1        0.75        4.33      4.42 o
  -7  11   1        1.75        3.86      4.57 o
  -6  11   1        2.25        7.93      4.24 o
  -5  11   1       22.53       24.82      4.45 o
  -4  11   1       37.22       40.39      3.71 o
  -3  11   1       32.25       36.03      3.66 o
  -2  11   1       10.99       12.68      4.91 o
  -1  11   1       17.66       22.46      4.88 o
   0  11   1        1.45        1.76      3.94 o
   1  11   1        1.30        3.78      4.72 o
   2  11   1       29.37       28.81      3.75 o
   3  11   1        3.86        4.76      3.50 o
   4  11   1        1.62        4.59      4.11 o
   5  11   1       42.57       41.57      4.59 o
   6  11   1       33.36       31.03      4.59 o
  -6  12   1        1.96        0.88      4.40 o
  -5  12   1        5.29        4.94      4.60 o
  -4  12   1        0.00        1.49      3.65 o
  -3  12   1        9.47       11.33      3.74 o
  -2  12   1       32.73       31.67      4.83 o
  -1  12   1        0.29       -0.49      4.91 o
   0  12   1        0.32        3.22      3.77 o
   1  12   1        1.40        7.02      4.47 o
   2  12   1        2.63        6.98      4.18 o
   3  12   1       17.29       19.01      3.77 o
   4  12   1        0.03        2.40      3.49 o
   5  12   1        0.24       -0.55      4.56 o
  -5  13   1        0.12        1.02      4.20 o
  -4  13   1        2.45        2.47      3.81 o
  -3  13   1       14.18        9.88      4.88 o
  -2  13   1       27.61       27.66      5.43 o
  -1  13   1       22.32       19.41      5.65 o
   0  13   1        6.42        6.03      4.08 o
   1  13   1       14.43       13.42      4.94 o
   2  13   1        0.15        0.40      4.37 o
   3  13   1        0.84        0.77      4.16 o
   4  13   1        1.07        4.63      4.13 o
  -3  14   1       10.99       12.91      5.28 o
  -2  14   1        3.59        5.16      6.08 o
  -1  14   1        8.30        8.11      4.56 o
   0  14   1       14.47       13.29      4.89 o
   1  14   1       17.23       17.59      5.03 o
   2  14   1        0.01        1.55      4.97 o
   3  14   1        0.00        0.91      4.65 o
  -1  15   1        0.02        0.54      5.27 o
   0  15   1       12.94       11.19      5.40 o
 -10   0   2       13.26       20.55      5.30 o
  -9   0   2       95.43       79.97      7.04 o
  -8   0   2       27.30       25.05      4.60 o
  -7   0   2       62.57       74.90      5.27 o
  -6   0   2       69.64       70.07      9.76 o
  -5   0   2      105.72      116.95      4.16 o
  -3   0   2     6465.97     7382.64    249.60 o
  -2   0   2      731.17      990.98     20.11 o
  -1   0   2     4063.29     4364.14     82.01 o
   1   0   2    11666.58    13173.96     34.91 o
   2   0   2     1967.70     2108.47     12.29 o
   3   0   2      120.91      163.75      4.37 o
   4   0   2       46.32       38.43      4.38 o
   5   0   2       87.00       87.81      7.56 o
   6   0   2       31.58       28.83      4.41 o
   7   0   2      188.57      153.26      4.80 o
   8   0   2        1.20        8.84      5.67 o
   9   0   2       15.44       10.12      4.32 o
 -10   1   2        0.01       -1.17      3.69 o
  -9   1   2        6.64        4.69      3.06 o
  -8   1   2       93.03       80.65      3.24 o
  -7   1   2      113.94      117.73      4.79 o
  -6   1   2      687.71      685.05     18.28 o
  -5   1   2     1422.10     1313.31     25.33 o
  -4   1   2     1434.41     1523.70     25.10 o
  -3   1   2     2194.68     2317.90     39.23 o
  -2   1   2    22425.85    20387.12    330.41 o
  -1   1   2     1993.63     1966.20     43.64 o
   0   1   2     1852.34     2023.61     22.71 o
   1   1   2      203.57      265.85      4.92 o
   2   1   2     1519.07     1702.86     12.38 o
   3   1   2     2471.61     2613.13     11.82 o
   4   1   2      143.95      193.48      3.92 o
   5   1   2       83.94       87.15      3.00 o
   6   1   2       39.00       38.49      2.65 o
   7   1   2       55.76       66.12      2.94 o
   8   1   2        0.10        3.98      2.90 o
   9   1   2        0.05        2.35      3.60 o
 -10   2   2       25.85       27.25      3.41 o
  -9   2   2      111.35      111.40      4.02 o
  -8   2   2        0.16        1.93      2.98 o
  -7   2   2        2.76        7.11      2.91 o
  -6   2   2      231.09      248.93      6.66 o
  -5   2   2      354.14      368.65      7.59 o
  -4   2   2      290.54      259.43      5.97 o
  -3   2   2      923.61      913.88     19.98 o
  -2   2   2       35.60       44.70      4.43 o
  -1   2   2     3168.16     3431.80     69.76 o
   0   2   2     1465.02     1733.56     25.43 o
   1   2   2      136.72      134.43      4.49 o
   2   2   2      494.26      601.89      5.34 o
   3   2   2      387.54      484.11      5.19 o
   4   2   2      131.75      134.55      2.97 o
   5   2   2      272.32      249.89      3.36 o
   6   2   2        2.99        6.15      2.52 o
   7   2   2       35.17       30.75      2.77 o
   8   2   2        3.00        5.63      3.31 o
   9   2   2        9.56        9.56      2.77 o
 -10   3   2        0.10        1.14      2.98 o
  -9   3   2        0.12        0.35      3.40 o
  -8   3   2       18.35       16.26      3.25 o
  -7   3   2      240.10      242.71      9.17 o
  -6   3   2        0.37       -0.14      2.49 o
  -5   3   2       88.71      114.36      3.17 o
  -4   3   2        0.01        8.92      2.89 o
  -3   3   2        4.49        0.24      3.43 o
  -2   3   2     2010.79     1770.30     29.89 o
  -1   3   2     2864.14     2676.74     35.29 o
   0   3   2      258.08      177.94      7.53 o
   1   3   2      227.76      246.30      8.25 o
   2   3   2       52.37       56.36      3.32 o
   3   3   2      521.41      542.56      7.20 o
   4   3   2        3.19        4.34      2.67 o
   5   3   2       61.83       51.60      3.10 o
   6   3   2        1.70        5.65      3.03 o
   7   3   2        8.78        5.78      2.94 o
   8   3   2        9.60       14.98      3.34 o
   9   3   2        0.47        4.15      3.63 o
 -10   4   2       30.67       30.48      3.49 o
  -9   4   2       34.40       26.22      3.59 o
  -8   4   2        0.01       -0.78      2.63 o
  -7   4   2       94.90      106.25      3.47 o
  -6   4   2        2.98        4.35      3.07 o
  -5   4   2       12.07       12.61      2.82 o
  -4   4   2        1.04       10.02      2.90 o
  -3   4   2       64.66       47.99      3.60 o
  -2   4   2      299.74      258.68      4.74 o
  -1   4   2      125.12       98.15      5.53 o
   0   4   2        5.63       10.12      5.54 o
   1   4   2     1681.28     1910.71     51.47 o
   2   4   2       35.61       29.25      3.27 o
   3   4   2      101.45      132.78      3.18 o
   4   4   2       24.58       21.21      2.68 o
   5   4   2      141.75      147.91      3.56 o
   6   4   2      206.02      197.53      3.65 o
   7   4   2       10.82       15.07      4.26 o
   8   4   2        0.26        0.62      3.44 o
   9   4   2        3.30        5.33      3.38 o
  -9   5   2        6.24        2.58      3.20 o
  -8   5   2        8.77        8.49      2.93 o
  -7   5   2      147.39      152.32      4.11 o
  -6   5   2      190.27      187.31      6.62 o
  -5   5   2       42.64       42.46      3.11 o
  -4   5   2       14.20       19.64      2.95 o
  -3   5   2      995.96     1012.03     26.01 o
  -2   5   2      539.02      510.76     15.53 o
  -1   5   2      855.82      922.95      9.57 o
   0   5   2     2352.00     2644.86     62.65 o
   2   5   2       16.00       25.33      3.84 o
   3   5   2       16.65       22.37      3.24 o
   4   5   2       24.67       21.08      2.59 o
   5   5   2      372.87      342.00      5.17 o
   6   5   2       22.46       26.59      3.22 o
   7   5   2      110.50      107.53      3.99 o
   8   5   2       82.62       89.50      3.66 o
  -9   6   2        4.45        5.25      3.38 o
  -8   6   2        9.92       12.48      3.46 o
  -7   6   2      104.47      108.66      3.33 o
  -6   6   2       32.47       37.00      4.07 o
  -5   6   2       45.45       45.41      3.39 o
  -4   6   2       22.30       18.72      3.29 o
  -3   6   2       24.84       18.83      3.52 o
  -2   6   2      422.16      472.14     13.79 o
  -1   6   2       35.64       43.52      3.92 o
   0   6   2      939.65      979.65     34.06 o
   1   6   2      355.63      399.99      6.11 o
   2   6   2      152.96      148.22      5.79 o
   3   6   2      288.27      306.53      9.66 o
   4   6   2      683.31      665.18     11.21 o
   5   6   2        9.86       11.54      3.16 o
   6   6   2       24.21       27.84      3.27 o
   7   6   2        0.12        1.94      2.97 o
   8   6   2        0.45        3.76      3.55 o
  -9   7   2        4.98        7.87      3.40 o
  -8   7   2        3.35        3.33      3.54 o
  -7   7   2        1.12       -0.10      2.91 o
  -6   7   2       81.85       75.64      3.58 o
  -5   7   2       25.63       24.10      3.37 o
  -4   7   2      162.96      150.45      4.20 o
  -3   7   2      222.18      201.90      4.92 o
  -2   7   2      128.08      122.38      7.21 o
  -1   7   2        1.13        5.72      3.67 o
   0   7   2      108.67       84.78      6.03 o
   1   7   2       92.15      110.67      3.79 o
   2   7   2        7.22       11.11      3.99 o
   3   7   2       65.08       51.41      4.20 o
   4   7   2        1.06        5.60      3.90 o
   5   7   2      263.14      268.95      6.92 o
   6   7   2       65.43       59.35      2.91 o
   7   7   2        3.50        6.01      3.59 o
   8   7   2        1.76        3.63      3.71 o
  -8   8   2       13.38       18.17      3.67 o
  -7   8   2       65.03       72.74      3.35 o
  -6   8   2      138.68      146.34      5.25 o
  -5   8   2        4.86        6.33      3.28 o
  -4   8   2       69.09       80.23      4.53 o
  -3   8   2      252.46      271.08      5.11 o
  -2   8   2      445.71      465.83     11.11 o
  -1   8   2        1.24        6.71      4.57 o
   0   8   2       37.77       28.48      5.81 o
   1   8   2       21.99       29.82      3.50 o
   2   8   2        8.10        4.63      3.95 o
   3   8   2       35.47       28.15      4.33 o
   4   8   2       39.54       35.01      3.90 o
   5   8   2       24.96       29.20      4.34 o
   6   8   2        6.36        5.45      3.42 o
   7   8   2       11.50       15.20      3.31 o
   8   8   2        1.25        7.36      3.88 o
  -8   9   2        0.06        1.11      3.01 o
  -7   9   2       26.79       29.38      3.75 o
  -6   9   2        0.11        3.61      3.62 o
  -5   9   2       46.68       36.79      4.11 o
  -4   9   2        8.86       12.32      3.96 o
  -3   9   2       35.77       37.09      4.36 o
  -2   9   2       12.28       13.09      3.65 o
  -1   9   2      390.78      389.07      6.77 o
   0   9   2        0.40        1.91      5.75 o
   1   9   2       50.76       48.51      3.89 o
   2   9   2       96.73       97.27      3.89 o
   3   9   2        0.29       -0.31      3.68 o
   4   9   2        8.48       11.29      3.97 o
   5   9   2        0.01        1.06      4.00 o
   6   9   2        5.04        7.71      4.24 o
   7   9   2        1.84        5.85      4.46 o
  -7  10   2        1.28        1.35      4.41 o
  -6  10   2        7.21        8.85      3.53 o
  -5  10   2       14.52       15.92      4.30 o
  -4  10   2       10.69       12.34      4.27 o
  -3  10   2      101.52       94.20      3.85 o
  -2  10   2        0.00        2.17      3.90 o
  -1  10   2      260.42      238.01      7.00 o
   0  10   2      103.00      103.12      5.50 o
   1  10   2      102.92      108.78      4.50 o
   2  10   2       27.15       23.28      3.75 o
   3  10   2      186.84      172.69      4.19 o
   4  10   2        0.07        1.18      3.94 o
   5  10   2        0.41        4.21      4.61 o
   6  10   2        9.79        8.42      4.35 o
   7  10   2        0.04        5.29      4.62 o
  -7  11   2       24.22       25.37      4.97 o
  -6  11   2       13.37       17.08      4.33 o
  -5  11   2       58.42       52.81      4.30 o
  -4  11   2        1.26        4.09      3.80 o
  -3  11   2        5.65        7.16      3.81 o
  -2  11   2       30.46       29.03      5.17 o
  -1  11   2      272.29      259.31      8.38 o
   0  11   2       31.90       25.05      4.14 o
   1  11   2        0.22        2.79      4.28 o
   2  11   2        1.75        2.19      3.82 o
   3  11   2        6.99        9.36      3.61 o
   4  11   2        9.94       13.08      4.44 o
   5  11   2        3.25        2.24      4.13 o
   6  11   2        3.40        8.77      4.53 o
  -6  12   2        9.94       11.46      4.49 o
  -5  12   2       12.19        9.99      3.78 o
  -4  12   2       25.05       26.14      4.30 o
  -3  12   2        9.59       11.79      3.68 o
  -2  12   2       31.52       33.34      5.34 o
  -1  12   2        8.11        4.41      4.79 o
   0  12   2       22.95       24.11      4.62 o
   1  12   2       17.24       16.82      4.52 o
   2  12   2       10.71       10.62      4.37 o
   3  12   2       23.35       17.05      3.80 o
   4  12   2        0.13        1.99      3.70 o
   5  12   2        0.09        3.73      4.66 o
  -5  13   2        0.40        3.13      4.10 o
  -4  13   2        0.61        0.28      4.06 o
  -3  13   2        0.47        2.19      4.93 o
  -2  13   2        2.08       -0.82      5.28 o
  -1  13   2        0.84        3.54      5.55 o
   0  13   2        5.78        5.41      4.08 o
   1  13   2        1.10        2.13      4.16 o
   2  13   2        2.70        4.18      4.34 o
   3  13   2        2.59        3.07      4.42 o
   4  13   2        3.79        4.07      3.73 o
  -4  14   2        0.36        0.33      4.87 o
  -3  14   2        0.07        3.02      5.72 o
  -2  14   2        3.78        6.26      5.99 o
  -1  14   2        0.32        2.60      4.53 o
   0  14   2        0.01        2.44      4.71 o
   1  14   2        0.09        3.75      4.70 o
   2  14   2        6.02        8.89      5.34 o
   3  14   2        0.49        1.03      4.68 o
 -10   1   3        5.78        6.47      3.74 o
  -9   1   3       47.16       44.68      3.20 o
  -8   1   3        1.75        1.94      2.83 o
  -7   1   3       15.87       15.07      2.59 o
  -6   1   3        0.14        2.07      2.48 o
  -5   1   3      224.79      188.01      4.21 o
  -4   1   3      574.16      554.38     10.39 o
  -3   1   3      445.97      434.06      7.17 o
  -2   1   3       27.71       39.05      4.92 o
  -1   1   3      505.49      510.59     10.56 o
   0   1   3       75.84       40.44      9.82 o
   1   1   3      501.95      428.72      6.44 o
   2   1   3      300.09      305.18      4.01 o
   3   1   3       29.19       23.58      2.96 o
   4   1   3        0.89        3.06      2.91 o
   5   1   3        8.90        7.66      2.59 o
   6   1   3       12.29       11.78      2.73 o
   7   1   3       10.44       11.01      2.88 o
   8   1   3        2.19        2.39      3.02 o
   9   1   3        0.04        1.99      3.04 o
 -10   2   3        3.12        3.20      3.37 o
  -9   2   3       62.92       56.55      3.49 o
  -8   2   3       17.82       18.40      2.90 o
  -7   2   3      250.39      232.12      3.86 o
  -6   2   3       21.13       17.61      2.99 o
  -5   2   3      369.46      318.02      3.89 o
  -4   2   3        8.28        4.49      3.32 o
  -3   2   3       29.15       26.83      3.73 o
  -2   2   3      487.74      545.02     13.46 o
  -1   2   3     1071.55     1033.03     14.11 o
   0   2   3     4902.51     5074.91     51.73 o
   1   2   3      283.25      303.08      4.59 o
   2   2   3       67.32       46.35      3.12 o
   3   2   3      156.26      133.98      3.29 o
   4   2   3      266.65      271.40      5.23 o
   5   2   3       56.39       62.98      2.54 o
   6   2   3        0.27        6.53      2.68 o
   7   2   3       18.36       14.49      3.21 o
   8   2   3        0.09        2.78      2.99 o
   9   2   3        0.05        3.64      3.30 o
 -10   3   3        0.06        3.18      3.60 o
  -9   3   3       24.45       23.00      3.42 o
  -8   3   3       67.06       62.56      2.90 o
  -7   3   3       33.08       32.67      3.54 o
  -6   3   3      293.81      248.22      6.73 o
  -5   3   3      225.97      218.71      6.90 o
  -4   3   3        1.61        5.58      3.22 o
  -3   3   3       36.26       40.72      3.64 o
  -2   3   3        0.67        9.57      4.63 o
  -1   3   3      554.18      675.51      8.52 o
   0   3   3        0.45        9.92      5.31 o
   1   3   3      751.32      756.31     10.63 o
   2   3   3       89.46       73.52      3.20 o
   3   3   3      217.97      202.37      3.53 o
   4   3   3        0.94        0.36      2.88 o
   5   3   3      240.23      242.82      3.64 o
   6   3   3       70.63       77.59      2.83 o
   7   3   3        1.55        1.88      2.78 o
   8   3   3        1.83        2.61      3.46 o
   9   3   3        0.87        0.19      3.11 o
 -10   4   3       84.43      100.34      6.62 o
  -9   4   3        0.71        2.06      4.37 o
  -8   4   3        0.00       -0.51      2.69 o
  -7   4   3        5.80        6.92      3.01 o
  -6   4   3      237.95      237.75      8.56 o
  -5   4   3        0.21        0.59      3.20 o
  -4   4   3       97.41       87.74      3.65 o
  -3   4   3      284.91      308.68      5.45 o
  -2   4   3     1205.37     1185.51     35.53 o
  -1   4   3      169.59      135.66      5.95 o
   0   4   3       68.98       44.22      5.67 o
   1   4   3        0.99        6.43      3.76 o
   2   4   3      403.21      469.22      5.84 o
   3   4   3        5.00        9.34      2.37 o
   4   4   3        0.04        2.00      2.68 o
   5   4   3      118.39      119.86      3.43 o
   6   4   3      243.48      248.09      3.52 o
   7   4   3       11.12        9.91      2.63 o
   8   4   3       20.63       22.96      2.93 o
 -10   5   3       12.87       16.70      3.48 o
  -9   5   3        1.35        3.12      2.88 o
  -8   5   3        9.88       12.60      3.12 o
  -7   5   3        3.32        1.87      2.73 o
  -6   5   3     1597.11     1564.23     54.87 o
  -5   5   3        0.32        4.47      3.29 o
  -4   5   3       36.73       40.43      3.46 o
  -3   5   3      386.75      403.26      4.91 o
  -2   5   3     4482.17     4707.09    166.61 o
  -1   5   3        8.45        5.53      4.17 o
   0   5   3      468.56      437.12      8.12 o
   1   5   3     3179.55     3182.38     71.16 o
   2   5   3        0.66        2.40      3.61 o
   3   5   3      255.62      217.37     13.06 o
   4   5   3      180.91      173.43      3.30 o
   5   5   3      561.87      509.35      9.31 o
   6   5   3       45.44       39.05      3.21 o
   7   5   3        3.02        4.41      3.37 o
   8   5   3        1.22        3.87      2.83 o
  -9   6   3       19.10       22.61      3.34 o
  -8   6   3        0.22        1.63      3.40 o
  -7   6   3      102.18       99.92      5.87 o
  -6   6   3      111.25      111.28      4.19 o
  -5   6   3       44.23       33.28      3.40 o
  -4   6   3        8.72        7.00      3.42 o
  -3   6   3        1.19        5.35      3.62 o
  -2   6   3      424.80      444.70     11.72 o
  -1   6   3      818.97      831.40      9.72 o
   0   6   3      638.72      618.01      9.43 o
   1   6   3      422.98      376.33      8.32 o
   2   6   3      531.80      600.68     20.29 o
   3   6   3      192.96      198.21      5.52 o
   4   6   3      350.38      305.97     11.93 o
   5   6   3      154.60      165.54      3.62 o
   6   6   3      123.41      136.11      3.30 o
   7   6   3        0.00        4.44      3.35 o
   8   6   3        0.13        3.66      3.65 o
  -9   7   3        6.31       10.22      3.27 o
  -8   7   3       24.53       30.75      3.53 o
  -7   7   3       14.46       19.96      3.31 o
  -6   7   3        0.62        3.56      3.03 o
  -5   7   3       61.47       65.81      3.48 o
  -4   7   3       24.34       23.62      3.33 o
  -3   7   3       59.94       46.74      4.23 o
  -1   7   3      241.51      227.88      6.49 o
   0   7   3       20.00       19.39      5.41 o
   1   7   3        0.21       14.13      4.06 o
   2   7   3       39.90       38.48      4.06 o
   3   7   3       20.72       25.72      3.33 o
   4   7   3       84.34       87.66      3.82 o
   5   7   3        4.86        3.63      3.19 o
   6   7   3       19.28       17.21      2.83 o
   7   7   3        5.48        7.75      3.00 o
   8   7   3        7.75       15.14      3.86 o
  -9   8   3        7.67        8.87      3.81 o
  -8   8   3        0.42        6.03      3.57 o
  -7   8   3        4.21        6.79      3.53 o
  -6   8   3       23.88       24.47      3.62 o
  -5   8   3       72.03       58.92      3.83 o
  -4   8   3        0.76        2.36      4.44 o
  -3   8   3       31.89       34.81      4.50 o
  -2   8   3       17.23       11.99      4.00 o
  -1   8   3      211.95      207.60      6.40 o
   0   8   3       84.79       90.86      6.17 o
   1   8   3        1.41        3.94      3.38 o
   2   8   3        0.79        3.64      4.14 o
   3   8   3       30.11       31.28      4.01 o
   4   8   3       20.23       16.58      3.82 o
   5   8   3       21.37       26.33      3.98 o
   6   8   3       10.99        9.29      3.51 o
   7   8   3       32.03       37.51      3.58 o
  -8   9   3        0.53        1.98      3.72 o
  -7   9   3        7.01        8.85      3.27 o
  -6   9   3        0.02        1.21      3.39 o
  -5   9   3       63.62       57.22      4.17 o
  -4   9   3       18.47       16.58      3.90 o
  -3   9   3        5.23        7.44      3.70 o
  -2   9   3       54.10       58.58      3.93 o
  -1   9   3       61.22       39.64      5.57 o
   0   9   3      311.58      313.23     10.66 o
   1   9   3       51.63       52.88      3.91 o
   2   9   3       10.42       11.72      3.49 o
   3   9   3       75.94       77.92      4.59 o
   4   9   3      222.82      217.88      9.71 o
   5   9   3      117.96      125.79      5.82 o
   6   9   3       17.95       16.33      4.26 o
   7   9   3        2.04        5.31      4.48 o
  -8  10   3        0.28        2.80      3.63 o
  -7  10   3        0.51        1.31      4.29 o
  -6  10   3        7.17        6.27      4.20 o
  -5  10   3       12.66       14.48      4.30 o
  -4  10   3      107.90      106.91      4.79 o
  -3  10   3       29.23       26.22      3.82 o
  -2  10   3        6.42        9.10      4.14 o
  -1  10   3      198.39      181.48      6.29 o
   0  10   3      572.67      554.71      7.94 o
   1  10   3      270.18      257.43      7.60 o
   2  10   3       18.43       13.43      3.63 o
   3  10   3       47.63       44.00      3.47 o
   4  10   3       65.54       67.11      4.17 o
   5  10   3       13.91       17.78      4.44 o
   6  10   3        2.63        8.93      3.77 o
  -7  11   3        0.67        1.01      4.50 o
  -6  11   3        0.01        6.05      4.42 o
  -5  11   3        1.54        0.95      4.11 o
  -4  11   3        8.03        7.36      3.88 o
  -3  11   3       34.71       33.25      4.07 o
  -2  11   3      119.84      106.68      5.94 o
  -1  11   3        4.03        6.08      5.48 o
   0  11   3       65.09       76.68      4.45 o
   1  11   3      124.38      132.00      6.51 o
   2  11   3      146.78      146.88      4.26 o
   3  11   3       47.82       46.18      3.78 o
   4  11   3       35.90       35.93      4.64 o
   5  11   3        6.57        7.75      4.55 o
   6  11   3        8.33       10.03      4.92 o
  -6  12   3        0.52        1.08      4.51 o
  -5  12   3        0.26        1.28      4.07 o
  -4  12   3        0.00        5.79      3.72 o
  -3  12   3        0.07        1.83      4.04 o
  -2  12   3        0.51        2.86      5.58 o
  -1  12   3        4.51        2.82      5.71 o
   0  12   3       58.55       55.18      4.67 o
   1  12   3       46.96       43.24      4.74 o
   2  12   3       23.82       19.60      4.56 o
   3  12   3        1.15       -0.02      3.85 o
   4  12   3       63.86       59.10      4.31 o
   5  12   3        8.91        7.34      4.67 o
  -5  13   3        0.00        1.52      4.25 o
  -4  13   3        0.07        0.64      4.09 o
  -3  13   3        1.57       -0.88      5.62 o
  -2  13   3        9.56        6.88      6.16 o
  -1  13   3       31.17       28.44      6.69 o
   0  13   3        3.43        3.28      4.81 o
   1  13   3        0.24        1.45      4.51 o
   2  13   3        1.39       -1.53      4.81 o
   3  13   3        9.08        6.44      4.05 o
   4  13   3       20.19       20.99      4.47 o
  -4  14   3        1.08        1.74      5.68 o
  -3  14   3        0.08        2.24      6.74 o
  -2  14   3       24.37       27.84      7.46 o
  -1  14   3       55.17       67.99      6.63 o
   0  14   3       50.18       53.46      6.32 o
   1  14   3       13.64       12.48      5.29 o
   2  14   3        2.73        5.64      4.95 o
 -10   0   4        0.65        7.16      5.14 o
  -9   0   4        2.83        1.94      4.87 o
  -8   0   4     1066.72     1004.36     80.59 o
  -7   0   4      707.73      786.82     25.93 o
  -6   0   4     1586.23     1688.61     73.68 o
  -5   0   4     1970.23     1899.03     50.76 o
  -4   0   4     2343.35     2084.32     67.72 o
  -3   0   4    17024.93    15572.25     34.14 o
  -2   0   4     2650.94     2776.66     59.77 o
  -1   0   4     8025.76     8342.21     55.85 o
   0   0   4      124.09       75.85      8.35 o
   1   0   4      564.40      513.77      7.41 o
   2   0   4     1896.57     2142.81     11.73 o
   3   0   4        2.83        8.26      4.03 o
   4   0   4        0.32        0.90      4.03 o
   5   0   4      123.28      143.72      4.19 o
   6   0   4      175.97      187.88      4.61 o
   7   0   4      275.47      225.25      5.28 o
   8   0   4        5.32        3.02      3.45 o
 -10   1   4       63.76       64.43      3.24 o
  -9   1   4       38.61       36.81      2.88 o
  -8   1   4      115.57       91.57      4.41 o
  -7   1   4       40.54       51.58      3.52 o
  -6   1   4       29.94       37.78      2.76 o
  -5   1   4      858.14      902.98     18.42 o
  -4   1   4       60.80       68.71      3.46 o
  -3   1   4       15.12       11.15      4.17 o
  -2   1   4     2942.53     2798.32     63.01 o
  -1   1   4    20549.69    21000.15    817.63 o
   0   1   4     5549.59     6148.88     35.99 o
   1   1   4      225.53      189.14      4.10 o
   2   1   4        0.06        1.30      2.60 o
   3   1   4     1540.16     1823.17      6.66 o
   4   1   4      350.41      396.24      5.59 o
   5   1   4       25.25       24.64      2.52 o
   6   1   4        5.38        4.74      2.46 o
   7   1   4      104.78       89.89      2.86 o
   8   1   4        2.57        5.40      3.42 o
 -10   2   4        0.08       -0.23      3.34 o
  -9   2   4        7.19        7.78      3.10 o
  -8   2   4      244.48      220.57      5.75 o
  -7   2   4      221.74      223.90      9.32 o
  -6   2   4        5.82       13.46      3.31 o
  -5   2   4      231.23      238.70      4.09 o
  -4   2   4      752.69      636.43     15.08 o
  -3   2   4      459.48      407.43      7.04 o
  -2   2   4     5803.46     5796.02    153.42 o
  -1   2   4     5587.56     6344.09     22.92 o
   0   2   4       12.88       10.74      7.08 o
   1   2   4       28.18       28.39      3.74 o
   2   2   4      421.75      424.08      4.16 o
   3   2   4       28.59       26.83      2.68 o
   4   2   4        0.07        0.69      2.82 o
   5   2   4       44.43       44.36      3.01 o
   6   2   4        3.50        6.75      2.46 o
   7   2   4        0.36        4.21      2.94 o
   8   2   4       31.29       33.27      3.49 o
 -10   3   4       63.58       61.40      3.88 o
  -9   3   4       55.66       53.66      4.74 o
  -8   3   4       13.90       16.30      2.74 o
  -7   3   4        8.52       14.95      2.65 o
  -6   3   4       82.97       78.93      4.13 o
  -5   3   4      108.22      103.18      3.68 o
  -4   3   4       15.71        5.78      3.49 o
  -1   3   4       80.75      121.37      6.75 o
   0   3   4     1477.79     1440.84     16.42 o
   1   3   4      692.04      543.01      6.26 o
   2   3   4       60.22       38.32      3.05 o
   3   3   4       20.02       29.11      2.74 o
   4   3   4       13.52       11.25      2.93 o
   5   3   4       34.42       43.25      2.80 o
   6   3   4        1.79        5.09      2.61 o
   7   3   4       12.23       15.15      3.24 o
   8   3   4        1.14       -0.72      2.85 o
 -10   4   4        0.00        0.66      3.30 o
  -9   4   4       15.21       16.61      3.47 o
  -8   4   4       52.65       60.95      4.41 o
  -7   4   4      397.19      375.11     16.46 o
  -6   4   4        2.69       12.12      3.34 o
  -5   4   4        0.43        2.60      2.93 o
  -4   4   4        3.97        8.98      3.10 o
  -3   4   4      144.58      142.90      4.26 o
  -2   4   4        5.73        7.92      4.14 o
  -1   4   4       32.92       23.95      5.09 o
   0   4   4      521.06      654.36      8.36 o
   1   4   4       30.49       49.09      3.79 o
   2   4   4       61.02       64.14      3.78 o
   3   4   4      418.64      434.51      6.11 o
   4   4   4      214.73      236.31      4.04 o
   5   4   4       11.63        9.35      2.75 o
   6   4   4      118.94      119.23      3.21 o
   7   4   4       53.47       62.38      3.38 o
   8   4   4        0.18        0.37      3.51 o
 -10   5   4        0.03        0.27      3.35 o
  -9   5   4        3.86        6.25      3.13 o
  -8   5   4       10.37       13.61      3.41 o
  -7   5   4       36.75       37.12      3.04 o
  -6   5   4      258.90      253.89      9.87 o
  -5   5   4      170.50      148.99      5.17 o
  -4   5   4       11.10       11.22      3.41 o
  -3   5   4      253.36      310.92      5.88 o
  -2   5   4      176.61      189.42      4.85 o
  -1   5   4      785.07      909.87      8.14 o
   0   5   4       31.94       38.38      5.11 o
   1   5   4       53.37       53.40      4.10 o
   2   5   4       31.20       43.95      3.29 o
   3   5   4       57.91       68.13      3.73 o
   4   5   4      368.39      345.50      6.38 o
   5   5   4       18.72       21.77      3.15 o
   6   5   4       18.58       19.61      2.90 o
   7   5   4        7.24       11.17      4.14 o
   8   5   4        6.98       10.66      3.67 o
 -10   6   4        9.20        7.85      3.23 o
  -9   6   4        0.04       -1.46      3.15 o
  -8   6   4        6.20        9.23      3.41 o
  -7   6   4       18.72       16.80      3.04 o
  -6   6   4       43.81       42.58      3.13 o
  -5   6   4       10.18       15.80      3.11 o
  -4   6   4        1.72        5.60      3.37 o
  -3   6   4       71.14       86.85      3.63 o
  -2   6   4        3.22        8.10      4.24 o
  -1   6   4        5.94       12.76      6.29 o
   0   6   4       70.58       65.92      5.25 o
   1   6   4      132.07      129.54      5.52 o
   2   6   4       52.12       55.48      3.38 o
   3   6   4      224.29      206.93      4.43 o
   4   6   4       24.36       24.85      4.37 o
   5   6   4      248.43      261.24      3.95 o
   6   6   4       50.77       47.92      3.31 o
   7   6   4       36.39       34.75      3.59 o
   8   6   4        0.31        1.35      3.34 o
  -9   7   4        1.11        3.61      3.68 o
  -8   7   4       48.97       50.61      3.64 o
  -7   7   4       11.93       14.95      3.30 o
  -6   7   4      166.66      155.59      3.81 o
  -5   7   4        1.72        8.44      3.27 o
  -4   7   4      264.61      245.35      6.98 o
  -3   7   4      171.56      154.04      7.90 o
  -2   7   4      474.87      459.85     17.10 o
  -1   7   4      153.36      158.16      7.87 o
   0   7   4      130.06      123.96      6.23 o
   1   7   4      190.43      202.67      5.41 o
   2   7   4       26.79       20.30      4.17 o
   3   7   4       15.68       12.13      3.23 o
   4   7   4       14.60       17.69      4.00 o
   5   7   4        3.93        6.66      3.70 o
   6   7   4       13.65       12.54      3.41 o
   7   7   4        6.44        5.47      3.15 o
  -9   8   4        6.75       11.30      3.88 o
  -8   8   4       58.52       70.62      4.85 o
  -7   8   4       13.15       18.45      3.44 o
  -6   8   4      162.63      161.28      3.71 o
  -5   8   4      579.23      607.34      6.53 o
  -4   8   4      378.51      404.00      5.35 o
  -3   8   4      138.31      142.22      5.06 o
  -2   8   4        3.48        5.94      4.15 o
  -1   8   4       21.23       22.95      7.36 o
   0   8   4        0.57       -3.03      5.88 o
   1   8   4        6.16        4.53      3.12 o
   2   8   4       10.52       10.50      3.63 o
   3   8   4       34.37       26.10      3.89 o
   4   8   4        0.48        1.11      4.16 o
   5   8   4        8.05       10.67      3.36 o
   6   8   4        9.57       10.67      4.12 o
   7   8   4        5.52        7.31      4.46 o
  -8   9   4       31.23       32.03      3.91 o
  -7   9   4       62.09       55.37      5.59 o
  -6   9   4      148.97      143.26      3.93 o
  -5   9   4      213.09      209.94      6.73 o
  -4   9   4        5.00        6.52      4.19 o
  -3   9   4       67.69       63.70      4.29 o
  -2   9   4      415.20      403.45      5.84 o
  -1   9   4      734.72      722.72     10.93 o
   0   9   4       91.65       95.26      6.12 o
   1   9   4        0.56        5.76      3.54 o
   2   9   4        5.21        7.35      3.36 o
   3   9   4        1.56        5.47      3.32 o
   4   9   4       34.06       32.34      3.98 o
   5   9   4        9.85        7.38      4.00 o
   6   9   4       34.78       42.67      4.95 o
  -8  10   4        5.05        2.98      3.93 o
  -7  10   4        0.24        3.24      3.82 o
  -6  10   4        0.14        2.22      3.79 o
  -5  10   4       54.09       55.16      4.50 o
  -4  10   4        0.91        1.35      4.21 o
  -3  10   4        1.18        0.82      3.89 o
  -2  10   4       12.97       13.07      5.85 o
  -1  10   4       51.69       42.79      7.24 o
   0  10   4      228.21      239.62     13.20 o
   1  10   4      105.93       99.86      4.50 o
   2  10   4       45.16       45.39      3.72 o
   3  10   4       13.78       11.89      3.55 o
   4  10   4      177.30      167.23      7.81 o
   5  10   4        7.36        7.32      4.11 o
   6  10   4       10.94       10.96      4.70 o
  -7  11   4        4.22        2.97      3.85 o
  -6  11   4        1.42        2.81      4.54 o
  -5  11   4       37.24       37.05      4.60 o
  -4  11   4       15.12       16.10      3.89 o
  -3  11   4       57.10       57.03      4.35 o
  -2  11   4       96.40      104.76      7.28 o
  -1  11   4      143.81      146.51      8.52 o
   0  11   4      255.39      244.38      7.25 o
   1  11   4      101.61      105.34      4.79 o
   2  11   4       70.24       84.71      4.11 o
   3  11   4       11.39       15.44      3.58 o
   4  11   4        6.45        3.70      4.14 o
   5  11   4        0.69        5.09      4.60 o
  -6  12   4        0.48        2.34      4.54 o
  -5  12   4       13.44       12.76      3.98 o
  -4  12   4        1.41        1.39      4.00 o
  -3  12   4        2.80        5.36      5.86 o
  -2  12   4       21.98       22.53      8.19 o
  -1  12   4        0.07       11.79      7.59 o
   0  12   4        1.68        3.96      4.78 o
   1  12   4        3.08        4.75      4.18 o
   2  12   4        1.31        3.52      4.25 o
   3  12   4        0.76        1.31      3.87 o
   4  12   4        0.19        0.04      4.07 o
  -5  13   4        4.74        4.06      4.54 o
  -4  13   4        4.78        6.04      4.73 o
  -3  13   4        0.19        1.60      6.54 o
  -2  13   4        0.83        4.90      8.54 o
  -1  13   4        0.01       -1.16      8.10 o
   0  13   4        6.71       10.85      5.18 o
   1  13   4        8.31        6.91      5.65 o
   2  13   4        5.53        6.45      4.59 o
   3  13   4        1.21        3.72      4.16 o
  -4  14   4        2.71        3.08      7.09 o
  -3  14   4        2.21        2.99      9.00 o
  -2  14   4        0.34        7.19     10.74 o
  -1  14   4        9.98       14.84      5.58 o
   0  14   4        6.81       10.30      5.42 o
   1  14   4        4.23       10.38      5.56 o
   2  14   4        0.03        1.36      5.57 o
 -11   1   5        7.25        3.11      4.13 o
 -10   1   5       11.04        9.40      2.98 o
  -9   1   5       31.53       28.59      3.98 o
  -8   1   5       37.95       35.36      2.86 o
  -7   1   5      121.66      107.73      3.29 o
  -6   1   5       29.38       24.37      3.09 o
  -5   1   5       96.85      136.29      3.65 o
  -4   1   5      330.94      324.78     15.02 o
  -3   1   5     1984.03     1877.36     50.03 o
  -2   1   5    11343.10    11134.44    358.73 o
  -1   1   5        2.14        3.58      3.61 o
   0   1   5       49.61       63.21      7.40 o
   1   1   5     1367.67     1418.81      7.87 o
   2   1   5     1044.52     1145.43      9.08 o
   3   1   5       44.61       39.30      2.98 o
   4   1   5        1.40        6.82      2.49 o
   5   1   5        5.43        4.40      2.99 o
   6   1   5       20.50       20.13      2.65 o
   7   1   5       19.96       18.65      2.96 o
   8   1   5       15.26       13.46      3.57 o
 -10   2   5        9.54       13.87      3.28 o
  -9   2   5        1.40        3.86      2.88 o
  -8   2   5        9.97        9.41      3.00 o
  -7   2   5      250.07      215.11      7.85 o
  -6   2   5      497.08      436.87     15.10 o
  -5   2   5      113.01      114.98      5.06 o
  -4   2   5       37.03       29.24      3.72 o
  -3   2   5     2642.40     2439.17     62.52 o
  -2   2   5       28.05       22.25      4.03 o
  -1   2   5     3343.51     3535.11     28.86 o
   0   2   5      123.36      133.77      8.31 o
   1   2   5       54.18       57.79      3.63 o
   2   2   5      153.58      149.44      3.42 o
   3   2   5       51.27       49.09      2.75 o
   4   2   5        0.51        5.48      2.52 o
   5   2   5        4.36        6.97      2.66 o
   6   2   5        5.91        6.49      2.69 o
   7   2   5        9.22        6.05      3.21 o
   8   2   5        1.49        5.40      3.18 o
 -10   3   5        8.26        5.58      3.36 o
  -9   3   5      100.05       99.83      3.79 o
  -8   3   5      176.74      171.74      6.39 o
  -7   3   5      528.61      505.75     17.29 o
  -6   3   5       37.07       41.86      3.01 o
  -5   3   5      182.53      189.83      4.75 o
  -4   3   5      185.72      157.29      4.49 o
  -3   3   5      931.95      745.97     22.94 o
  -2   3   5       25.52       11.79      3.78 o
  -1   3   5     2029.65     2090.96     27.82 o
   0   3   5      633.31      768.04     15.43 o
   1   3   5      500.52      419.04      5.61 o
   2   3   5        5.45        3.01      3.15 o
   3   3   5      196.56      181.99      3.38 o
   4   3   5       40.42       45.05      2.94 o
   5   3   5      289.20      275.71      3.44 o
   6   3   5       14.03       15.83      3.16 o
   7   3   5        3.14        6.29      2.88 o
   8   3   5        0.32        2.85      3.22 o
 -10   4   5        0.64        1.43      3.43 o
  -9   4   5        3.30        3.32      3.52 o
  -8   4   5      157.61      173.42      7.10 o
  -7   4   5      265.41      249.84     11.90 o
  -6   4   5       73.62       68.28      5.50 o
  -5   4   5       47.37       50.20      3.58 o
  -4   4   5      215.33      221.58      4.36 o
  -3   4   5     2412.22     2545.42     94.80 o
  -2   4   5      487.30      529.12      8.38 o
  -1   4   5     1168.65     1190.95     11.60 o
   0   4   5      135.44      121.62      4.92 o
   1   4   5      221.52      258.13      6.43 o
   2   4   5      474.58      447.13      5.03 o
   3   4   5      147.23      146.31      4.25 o
   4   4   5       53.33       53.97      3.19 o
   5   4   5        2.19        6.00      3.02 o
   6   4   5        0.02        1.42      2.85 o
   7   4   5       34.38       34.03      3.06 o
   8   4   5       11.32       12.19      3.74 o
 -10   5   5        0.06        2.03      3.78 o
  -9   5   5        5.87        4.54      3.21 o
  -8   5   5       20.47       24.95      3.14 o
  -7   5   5       79.13       84.30      6.32 o
  -6   5   5        8.61        3.43      3.42 o
  -5   5   5       16.04        9.46      3.17 o
  -4   5   5        7.10        2.87      3.86 o
  -3   5   5      415.25      401.10     18.83 o
  -2   5   5       21.43       25.99      4.52 o
  -1   5   5        4.71       11.39      4.64 o
   0   5   5     1504.53     1455.75     46.50 o
   1   5   5        0.40        4.43      3.61 o
   2   5   5      222.56      209.80      4.44 o
   3   5   5       20.73       16.47      2.95 o
   4   5   5      432.48      431.98      6.61 o
   5   5   5      676.75      662.31      6.10 o
   6   5   5        6.31        5.94      3.30 o
   7   5   5        7.88       12.50      3.49 o
   8   5   5        0.20        0.13      3.39 o
 -10   6   5        0.00        2.00      3.87 o
  -9   6   5        0.11        2.41      3.58 o
  -8   6   5       13.74       14.29      3.54 o
  -7   6   5      372.44      389.73     10.12 o
  -6   6   5      208.66      181.56      6.75 o
  -5   6   5        0.00        1.93      2.74 o
  -4   6   5       19.09       32.88      3.31 o
  -3   6   5      263.83      283.55      8.62 o
  -2   6   5      136.67       94.25      4.96 o
   0   6   5      769.63      708.03      9.13 o
   1   6   5       21.98       25.69      3.39 o
   2   6   5       47.01       55.20      3.99 o
   3   6   5       74.44       57.00      3.60 o
   4   6   5      151.30      142.30      4.24 o
   5   6   5        5.60        8.44      3.19 o
   6   6   5        3.26        8.06      3.32 o
   7   6   5       46.42       44.27      5.25 o
  -9   7   5        8.52        5.04      3.72 o
  -8   7   5        0.05        2.02      3.19 o
  -7   7   5        2.38        6.27      3.35 o
  -6   7   5       42.37       36.65      3.50 o
  -5   7   5      111.55       94.44      3.69 o
  -4   7   5       20.64       25.24      3.82 o
  -3   7   5       65.60       69.25      4.66 o
  -2   7   5      146.39      152.89      4.53 o
  -1   7   5        0.41        3.97      6.26 o
   0   7   5      106.68      113.33      6.80 o
   1   7   5       55.33       66.01      4.42 o
   2   7   5       11.70       12.98      3.86 o
   3   7   5       90.61       98.53      4.64 o
   4   7   5       11.92       15.71      3.87 o
   5   7   5      237.30      214.06      9.98 o
   6   7   5        4.90        7.23      4.08 o
   7   7   5        1.30        3.88      4.43 o
  -9   8   5        0.29        3.32      3.90 o
  -8   8   5       36.39       37.94      3.79 o
  -7   8   5       60.45       60.44      3.98 o
  -6   8   5       20.48       24.42      3.46 o
  -5   8   5       22.90       27.54      3.81 o
  -4   8   5       49.74       53.10      4.54 o
  -3   8   5       63.89       59.64      4.80 o
  -2   8   5       98.88      107.10      5.22 o
  -1   8   5      227.71      251.67      8.33 o
   0   8   5        0.33        3.27      6.82 o
   1   8   5       96.71       91.75      3.89 o
   2   8   5        6.40        5.30      4.07 o
   3   8   5        0.11        3.04      3.67 o
   4   8   5       24.03       21.61      3.95 o
   5   8   5       39.79       38.55      4.18 o
   6   8   5        0.00        4.32      3.63 o
   7   8   5       16.52       15.70      4.62 o
  -8   9   5        4.41        9.36      3.75 o
  -7   9   5       15.44       13.92      3.79 o
  -6   9   5       55.58       56.35      3.59 o
  -5   9   5       99.66       84.85      8.45 o
  -4   9   5        9.85        4.04      4.25 o
  -3   9   5      113.92      101.03      5.02 o
  -2   9   5      559.52      506.49     10.00 o
  -1   9   5      503.61      490.01      9.91 o
   0   9   5        1.08        3.18      6.94 o
   1   9   5        4.06        6.36      3.53 o
   2   9   5        6.13        7.24      3.47 o
   3   9   5        1.28        2.24      3.92 o
   4   9   5        1.83        7.36      3.83 o
   5   9   5        3.93        8.28      3.58 o
   6   9   5        0.33        0.75      4.51 o
  -8  10   5        0.37        4.50      3.88 o
  -7  10   5        3.79        9.11      3.89 o
  -6  10   5       18.11       24.22      4.56 o
  -5  10   5       31.60       29.66      4.50 o
  -4  10   5       55.33       54.11      4.30 o
  -3  10   5       58.90       48.69      4.68 o
  -2  10   5       48.86       41.49      7.54 o
  -1  10   5       17.88       15.41      6.89 o
   0  10   5       24.08       22.19      4.58 o
   1  10   5      131.43      110.07      4.66 o
   2  10   5      193.76      182.85      4.79 o
   3  10   5      115.28      115.68      3.99 o
   4  10   5        0.54        2.47      4.17 o
   5  10   5        9.00        7.24      4.31 o
  -7  11   5        5.04        4.19      4.50 o
  -6  11   5       39.82       42.43      4.69 o
  -5  11   5       56.88       57.01      4.75 o
  -4  11   5       29.94       34.03      4.28 o
  -3  11   5        2.14        4.69      5.02 o
  -2  11   5       38.33       33.48      7.77 o
  -1  11   5       78.93       58.80      7.63 o
   0  11   5       36.18       41.63      4.87 o
   1  11   5        5.08        6.83      4.74 o
   2  11   5        0.82        3.37      3.88 o
   3  11   5        1.47        4.22      3.73 o
   4  11   5       19.18       21.66      4.47 o
   5  11   5        0.01        4.50      4.32 o
  -6  12   5        2.17        9.38      4.76 o
  -5  12   5        1.74        1.99      4.08 o
  -4  12   5        3.20        5.95      4.53 o
  -3  12   5       36.66       29.26      7.94 o
  -2  12   5       23.12       25.78      8.19 o
  -1  12   5       27.73       24.90      7.87 o
   0  12   5       18.11       22.85      4.95 o
   1  12   5        1.21       -1.74      4.86 o
   2  12   5        0.54        3.74      4.41 o
   3  12   5       10.96        8.45      4.15 o
   4  12   5        0.80        0.75      4.01 o
  -5  13   5        3.05        3.50      4.75 o
  -4  13   5        1.56        9.87      5.26 o
  -3  13   5        0.14        1.49      8.59 o
  -2  13   5        1.09       -4.62     10.44 o
  -1  13   5        0.52       -5.62      8.07 o
   0  13   5       21.67       19.64      5.11 o
   1  13   5       13.39        9.72      5.52 o
   2  13   5        0.19       -0.55      5.72 o
   3  13   5        1.01        6.01      4.30 o
  -4  14   5        0.28       -2.62      9.07 o
  -3  14   5        0.01       -0.26      8.89 o
  -2  14   5        8.77       19.28     11.09 o
  -1  14   5        9.20       15.14      5.58 o
   0  14   5       18.74       23.18      5.63 o
   1  14   5        0.81        0.82      5.37 o
 -11   0   6        1.13       16.51      5.59 o
 -10   0   6        4.65        7.47      5.17 o
  -9   0   6       21.70       27.76      4.06 o
  -8   0   6      132.86      155.87     13.18 o
  -7   0   6       24.85       30.26      4.09 o
  -6   0   6      256.65      268.56     14.75 o
  -5   0   6      868.56      876.55     43.40 o
  -4   0   6        3.94        8.68      5.17 o
  -3   0   6      347.29      305.91      7.61 o
  -2   0   6     1279.10     1609.22     30.18 o
  -1   0   6    18062.70    15877.56     48.84 o
   0   0   6        8.98        5.10      6.40 o
   1   0   6        4.33        2.95      4.08 o
   2   0   6      219.56      265.83      5.06 o
   3   0   6      455.86      353.67      7.14 o
   4   0   6      213.07      185.41      9.87 o
   5   0   6      268.17      251.11      8.57 o
   6   0   6        0.01        5.76      4.36 o
   7   0   6        9.66       11.00      4.68 o
   8   0   6        3.61        9.04      4.25 o
 -11   1   6        0.18        1.87      3.23 o
 -10   1   6       50.77       41.27      3.12 o
  -9   1   6       40.40       34.11      3.02 o
  -8   1   6        0.03        5.98      3.35 o
  -7   1   6       16.85       17.49      3.04 o
  -6   1   6        7.61       13.10      3.49 o
  -5   1   6       84.27       89.35      4.70 o
  -4   1   6       32.88       31.57      3.16 o
  -3   1   6      241.81      244.53      6.54 o
  -2   1   6      391.87      409.32      5.24 o
  -1   1   6      937.57     1013.72     17.82 o
   0   1   6      709.40      645.96     14.06 o
   1   1   6       54.85       66.97      3.13 o
   2   1   6      421.17      473.12     10.88 o
   3   1   6     1368.32     1421.59     11.56 o
   4   1   6      286.30      276.85      3.59 o
   5   1   6      138.70      120.71      3.52 o
   6   1   6       23.99       34.74      2.85 o
   7   1   6        0.14        2.63      3.30 o
   8   1   6       34.32       36.85      3.75 o
 -11   2   6        0.83        4.31      3.98 o
 -10   2   6       15.33       14.66      2.98 o
  -9   2   6       10.89       10.30      2.86 o
  -8   2   6        2.68        4.99      2.96 o
  -7   2   6       88.70       86.22      3.75 o
  -6   2   6       30.51       32.86      4.19 o
  -5   2   6       25.28       21.35      3.13 o
  -4   2   6        5.83        9.53      3.84 o
  -3   2   6      503.44      513.18     18.67 o
  -2   2   6     4317.52     4427.96    121.37 o
  -1   2   6     1004.51     1257.00     22.38 o
   0   2   6      553.10      624.13     12.37 o
   1   2   6      801.93      808.28      6.22 o
   2   2   6     1716.42     1678.76     12.21 o
   3   2   6       54.63       58.75      2.98 o
   4   2   6       74.75       82.34      2.85 o
   5   2   6      160.55      160.74      3.14 o
   6   2   6        0.35        1.69      3.15 o
   7   2   6        2.85        3.61      3.29 o
   8   2   6        0.10       -0.40      3.72 o
 -10   3   6        4.09        3.40      3.74 o
  -9   3   6       14.34       20.53      3.10 o
  -8   3   6       17.11       23.95      3.36 o
  -7   3   6       34.27       33.24      3.21 o
  -6   3   6      186.00      196.26      9.49 o
  -5   3   6      373.67      423.68     19.64 o
  -4   3   6     1169.94     1267.53     32.40 o
  -3   3   6     1188.75     1301.29     34.93 o
  -2   3   6      352.11      339.97      6.44 o
  -1   3   6      851.52      774.06      8.46 o
   0   3   6      270.04      375.69     11.23 o
   1   3   6      538.39      428.62      5.55 o
   2   3   6        0.84        4.92      3.38 o
   3   3   6       33.94       33.17      3.01 o
   4   3   6       99.28      106.83      3.32 o
   5   3   6      171.00      171.04      3.23 o
   6   3   6        3.95        9.59      2.83 o
   7   3   6        0.28        0.19      2.99 o
   8   3   6        0.73        4.38      3.29 o
 -10   4   6        3.94        4.73      3.81 o
  -9   4   6       19.32       22.02      3.23 o
  -8   4   6       65.89       57.52      3.59 o
  -7   4   6      308.13      296.76     13.91 o
  -6   4   6       40.06       41.48      3.59 o
  -5   4   6       11.19       11.65      4.05 o
  -4   4   6        3.44       11.55      3.28 o
  -3   4   6       39.97       47.07      3.64 o
  -2   4   6       22.02       25.91      3.98 o
  -1   4   6        0.08        0.27      4.68 o
   0   4   6        5.19        8.80      4.62 o
   1   4   6      460.77      487.94      6.70 o
   2   4   6       36.15       46.25      3.70 o
   3   4   6      197.77      204.31      4.97 o
   4   4   6       55.67       50.38      3.20 o
   5   4   6       66.35       66.36      2.57 o
   6   4   6       11.86       14.39      3.23 o
   7   4   6        9.39       12.07      3.13 o
 -10   5   6        2.67        3.42      3.38 o
  -9   5   6       14.34       19.88      3.57 o
  -8   5   6       12.87        7.55      3.19 o
  -7   5   6       87.62       83.63      4.27 o
  -6   5   6      171.32      154.32      3.93 o
  -5   5   6      100.88       78.90      3.75 o
  -4   5   6        7.61        4.59      3.05 o
  -3   5   6       95.62      103.30      3.79 o
  -2   5   6       38.06       38.46      6.58 o
  -1   5   6        1.86        3.20      6.26 o
   0   5   6      716.28      847.15     20.08 o
   1   5   6      481.25      499.88      5.50 o
   2   5   6      254.52      278.70      7.45 o
   3   5   6      115.79      120.13      3.85 o
   4   5   6      922.76      908.94      5.82 o
   5   5   6      113.78      116.32      3.48 o
   6   5   6      134.30      126.72      4.48 o
   7   5   6        0.12        3.40      3.58 o
 -10   6   6        0.01        2.30      3.54 o
  -9   6   6        1.23        2.37      3.76 o
  -8   6   6      109.24      100.37      3.82 o
  -7   6   6       32.89       32.50      3.10 o
  -6   6   6       15.53       12.50      3.45 o
  -5   6   6       16.24       13.82      3.49 o
  -4   6   6       48.75       52.03      3.66 o
  -3   6   6        1.15       -2.29      3.44 o
  -2   6   6       15.47        6.18      4.55 o
  -1   6   6       43.01       35.73      6.59 o
   0   6   6       49.55       47.93      5.85 o
   1   6   6       27.31       26.38      4.10 o
   2   6   6        0.85        2.06      3.38 o
   3   6   6        0.31        1.01      3.64 o
   4   6   6      179.77      175.96      3.80 o
   5   6   6       72.03       79.00      4.14 o
   6   6   6        2.10        3.49      3.32 o
   7   6   6       20.27       22.64      3.75 o
  -9   7   6        2.49        1.97      3.43 o
  -8   7   6       12.13       18.03      3.60 o
  -7   7   6       45.71       53.95      3.36 o
  -6   7   6        0.01       -1.54      3.37 o
  -5   7   6       81.69       71.15      3.46 o
  -4   7   6       35.41       30.33      3.82 o
  -3   7   6       84.05       79.80      4.86 o
  -2   7   6      671.50      706.57     38.18 o
  -1   7   6       23.19       33.60      6.59 o
   0   7   6       20.01       20.54      6.17 o
   1   7   6      121.79      108.08      3.74 o
   2   7   6       81.01       72.18      4.03 o
   3   7   6        0.38        2.82      3.12 o
   4   7   6        0.04       -1.79      3.89 o
   5   7   6       40.01       34.97      4.20 o
   6   7   6       11.45       13.03      4.10 o
   7   7   6        0.31       -1.61      3.80 o
  -9   8   6       62.00       57.25      3.67 o
  -8   8   6       61.25       56.29      3.81 o
  -7   8   6       14.46       20.05      3.85 o
  -6   8   6        3.69        7.63      3.55 o
  -5   8   6       44.42       44.40      3.54 o
  -4   8   6       63.31       71.61      4.51 o
  -3   8   6       15.84       29.11      5.56 o
  -2   8   6      135.82      107.73      7.12 o
  -1   8   6       60.63       56.85      6.68 o
   0   8   6      164.75      150.29      7.10 o
   1   8   6       45.06       37.26      3.63 o
   2   8   6       34.10       34.00      4.24 o
   3   8   6      131.51      133.94      4.48 o
   4   8   6      136.97      129.64      5.14 o
   5   8   6        5.76        4.14      3.99 o
   6   8   6        8.39       10.20      4.31 o
  -9   9   6        0.20       -0.38      3.68 o
  -8   9   6        0.68        3.05      3.36 o
  -7   9   6       55.28       54.87      3.88 o
  -6   9   6        0.40       -1.93      3.77 o
  -5   9   6       30.48       28.68      4.55 o
  -4   9   6        7.07        8.27      4.53 o
  -3   9   6        0.83       -2.36      4.79 o
  -2   9   6       32.62       46.27      7.61 o
  -1   9   6      125.90      110.12      7.54 o
   0   9   6      153.96      153.54      4.41 o
   1   9   6       47.60       50.87      3.97 o
   2   9   6        4.54        6.36      3.51 o
   3   9   6       10.47        7.60      3.48 o
   4   9   6        3.70        4.31      3.31 o
   5   9   6       25.09       22.83      4.52 o
   6   9   6       21.41       20.51      4.56 o
  -8  10   6        0.13        2.38      3.48 o
  -7  10   6       32.61       34.74      3.99 o
  -6  10   6       17.35       11.80      4.56 o
  -5  10   6        4.52        5.67      4.38 o
  -4  10   6       42.38       45.51      4.12 o
  -3  10   6      107.31      112.65      5.36 o
  -2  10   6      136.77      123.10      8.12 o
  -1  10   6        8.35        8.63      6.89 o
   0  10   6       47.50       52.26      4.75 o
   1  10   6        6.57       10.32      4.53 o
   2  10   6       63.37       60.34      3.36 o
   3  10   6       14.72       14.02      3.67 o
   4  10   6        1.95        5.64      4.12 o
   5  10   6        1.81        3.77      4.45 o
  -7  11   6        0.09        7.26      4.78 o
  -6  11   6       25.05       29.28      4.73 o
  -5  11   6        9.17       11.46      4.29 o
  -4  11   6        0.66        4.08      4.88 o
  -3  11   6        0.09        3.53      7.91 o
  -2  11   6       35.95       43.88      7.63 o
  -1  11   6        1.14        7.56      7.03 o
   0  11   6        8.64       15.99      4.62 o
   1  11   6        0.00        0.76      4.85 o
   2  11   6       14.25       12.28      3.79 o
   3  11   6        0.54        2.45      3.99 o
   4  11   6        1.10        2.14      3.35 o
  -6  12   6        8.15        9.98      5.02 o
  -5  12   6        1.83        2.89      4.54 o
  -4  12   6        1.15        0.57      5.46 o
  -3  12   6       22.99       28.68      8.26 o
  -2  12   6       61.85       52.14      8.12 o
  -1  12   6        2.14        0.23      7.66 o
   0  12   6        0.32       -0.43      5.06 o
   1  12   6        2.04        8.02      4.88 o
   2  12   6        4.26        4.56      4.59 o
   3  12   6       16.89       16.03      4.16 o
  -5  13   6        0.23        3.37      5.08 o
  -4  13   6        0.25        5.04      8.79 o
  -3  13   6        0.38        2.58      8.89 o
  -2  13   6        6.20        6.57      8.52 o
  -1  13   6        9.11       11.98      5.95 o
   0  13   6        6.47        3.54      5.17 o
   1  13   6        2.67        5.91      5.19 o
   2  13   6        3.92        4.34      5.27 o
  -3  14   6       15.75       23.74      9.49 o
  -2  14   6        5.16        7.10      9.12 o
  -1  14   6       10.94        9.16      5.89 o
   0  14   6        4.52        8.54      5.69 o
   1  14   6        0.43        1.06      5.54 o
 -11   1   7        1.63        1.47      3.89 o
 -10   1   7        4.30        8.68      3.23 o
  -9   1   7        2.32        5.75      3.09 o
  -8   1   7       54.09       54.39      3.93 o
  -7   1   7       58.78       68.95      6.15 o
  -6   1   7        3.94       16.16      3.53 o
  -5   1   7       62.54       66.22      3.53 o
  -4   1   7       81.44       72.21      3.90 o
  -3   1   7      256.64      216.37      9.80 o
  -2   1   7       70.23       58.36      3.73 o
  -1   1   7     2121.17     2438.22     15.99 o
   0   1   7        6.48       11.39      3.94 o
   1   1   7        8.49       11.19      3.76 o
   2   1   7      167.64      170.62      3.49 o
   3   1   7      199.71      207.37      3.57 o
   4   1   7      118.10       99.23      4.25 o
   5   1   7        1.23        4.31      4.09 o
   6   1   7       42.99       43.11      2.95 o
   7   1   7        0.58        4.56      3.38 o
 -11   2   7        7.86        4.84      3.28 o
 -10   2   7       37.39       33.02      3.61 o
  -9   2   7        0.27        1.76      3.06 o
  -8   2   7       31.47       20.99      3.11 o
  -7   2   7       12.23        7.04      3.56 o
  -6   2   7       14.09       12.28      3.27 o
  -5   2   7     1118.49      975.81     32.97 o
  -4   2   7     2060.42     1800.03     57.97 o
  -3   2   7     1596.70     1463.37     34.28 o
  -2   2   7        5.72        6.78      3.59 o
  -1   2   7     1474.90     1468.31     40.42 o
   0   2   7       35.84       21.63      4.30 o
   1   2   7       20.63       15.42      3.16 o
   2   2   7        0.32        2.60      2.57 o
   3   2   7      231.36      207.82      3.76 o
   4   2   7        5.37        7.82      2.36 o
   5   2   7        2.01        3.89      2.45 o
   6   2   7       25.16       20.58      3.29 o
   7   2   7        0.31        2.06      3.44 o
 -11   3   7       12.36       10.96      3.36 o
 -10   3   7        1.85        7.88      3.68 o
  -9   3   7       10.57        9.32      3.22 o
  -8   3   7       37.67       46.60      3.22 o
  -7   3   7      521.19      518.28     23.53 o
  -6   3   7        5.21       11.01      3.53 o
  -5   3   7       14.75       15.64      3.07 o
  -4   3   7      178.16      182.25      5.11 o
  -3   3   7      297.25      305.15      7.20 o
  -2   3   7      122.94      141.89      4.33 o
  -1   3   7     2636.95     2930.37     16.21 o
   0   3   7        4.09        8.45      7.56 o
   1   3   7       15.66       21.04      3.56 o
   2   3   7       78.51       78.80      3.64 o
   3   3   7      134.41      133.96     21.24 o
   4   3   7      119.60      101.89      3.26 o
   5   3   7        1.88        1.88      2.79 o
   6   3   7        1.70        3.36      2.87 o
   7   3   7       44.06       41.24      3.38 o
 -10   4   7        5.93        8.82      3.08 o
  -9   4   7        6.64       11.89      3.49 o
  -8   4   7        0.01        0.64      2.81 o
  -7   4   7      182.58      182.43      6.00 o
  -6   4   7       27.21       26.94      3.59 o
  -5   4   7        6.77        3.80      3.63 o
  -4   4   7        0.05        2.28      3.74 o
  -2   4   7      755.65      829.90     24.12 o
  -1   4   7      166.12      212.20      4.79 o
   0   4   7      108.04      108.14      4.34 o
   1   4   7       77.33       85.54      3.86 o
   2   4   7       15.35       14.19      3.00 o
   3   4   7      177.83      176.09      4.09 o
   4   4   7      195.37      174.15      3.25 o
   5   4   7        4.62        5.54      3.17 o
   6   4   7        5.42        5.71      3.33 o
   7   4   7       43.91       41.05      3.34 o
 -10   5   7        0.03        4.10      3.38 o
  -9   5   7        4.67        7.40      3.14 o
  -8   5   7       82.35       85.81      4.48 o
  -7   5   7      299.64      282.35      6.62 o
  -6   5   7       65.63       53.35      3.09 o
  -5   5   7       68.68       51.09      5.11 o
  -4   5   7       55.41       59.56      4.15 o
  -3   5   7      773.47      722.48     13.72 o
  -2   5   7      697.97      681.22      6.98 o
  -1   5   7      243.70      246.22      6.02 o
   0   5   7      190.93      191.92      5.13 o
   1   5   7      579.49      619.10     14.02 o
   2   5   7       32.74       28.56      3.61 o
   3   5   7        0.98       -1.04      3.44 o
   4   5   7       25.81       27.49      3.67 o
   5   5   7       54.26       61.17      3.49 o
   6   5   7       30.40       30.36      2.93 o
   7   5   7       24.67       26.31      3.80 o
 -10   6   7        0.21        0.55      3.89 o
  -9   6   7        1.76        4.20      2.94 o
  -8   6   7        2.41        9.03      3.57 o
  -7   6   7       29.41       36.37      3.22 o
  -6   6   7      242.94      257.26      5.87 o
  -5   6   7      244.46      266.74      7.74 o
  -4   6   7      250.44      287.53     14.99 o
  -3   6   7      452.00      524.45      8.52 o
  -2   6   7      119.35      124.61      5.02 o
  -1   6   7        1.90        0.97      6.40 o
   0   6   7      101.73      143.63      6.37 o
   1   6   7       28.50       19.30      3.97 o
   2   6   7       57.70       64.35      3.42 o
   3   6   7      180.75      173.06      4.85 o
   4   6   7        8.00        7.95      3.70 o
   5   6   7      173.67      157.93      3.90 o
   6   6   7        7.97        7.91      3.61 o
 -10   7   7       29.22       30.05      4.29 o
  -9   7   7       34.07       35.65      3.77 o
  -8   7   7        0.23       -0.38      3.11 o
  -7   7   7       18.00       11.55      3.03 o
  -6   7   7        1.95        4.56      3.69 o
  -5   7   7       33.80       35.66      3.07 o
  -4   7   7       89.32      101.87      4.69 o
  -3   7   7       12.59       14.72      3.86 o
  -2   7   7        1.84       -9.24      6.82 o
  -1   7   7        0.44       -3.85      6.29 o
   0   7   7      133.92      124.95      6.64 o
   1   7   7      256.82      250.55      4.16 o
   2   7   7      423.82      425.68      5.68 o
   3   7   7        0.66        2.33      3.63 o
   4   7   7       19.91       17.76      3.32 o
   5   7   7        6.97        8.17      3.93 o
   6   7   7        0.85        3.54      4.30 o
  -9   8   7       11.79       19.22      3.62 o
  -8   8   7        0.05       -1.42      3.75 o
  -7   8   7       44.68       40.54      3.48 o
  -6   8   7        1.91        5.20      3.42 o
  -5   8   7        6.51        7.26      3.83 o
  -4   8   7       65.94       64.78     10.65 o
  -3   8   7       88.21       90.70      9.53 o
  -2   8   7      435.09      418.71      7.33 o
  -1   8   7        0.52       -1.04      4.52 o
   0   8   7       10.26       10.02      4.14 o
   1   8   7        6.24        7.49      3.43 o
   2   8   7      106.04       96.98      3.88 o
   3   8   7        5.96        7.86      4.00 o
   4   8   7       10.56       14.77      3.99 o
   5   8   7        0.59        3.17      3.48 o
   6   8   7        1.31        0.89      3.75 o
  -9   9   7        0.04        3.54      4.04 o
  -8   9   7        0.40        0.21      3.97 o
  -7   9   7        0.03        1.97      3.54 o
  -6   9   7        4.74        3.45      3.83 o
  -5   9   7        8.68       10.34      4.46 o
  -4   9   7       10.25        9.08      3.78 o
  -3   9   7      195.57      200.05      8.82 o
  -2   9   7      149.18      153.61      5.96 o
  -1   9   7        1.11        0.70      6.66 o
   0   9   7       26.28       21.81      4.39 o
   1   9   7       45.92       46.49      3.59 o
   2   9   7        0.78        3.81      3.49 o
   3   9   7        2.22        4.26      3.35 o
   4   9   7        8.24       14.30      4.29 o
   5   9   7        0.31        2.03      3.78 o
  -8  10   7       37.65       44.23      4.30 o
  -7  10   7       76.84       81.15      4.15 o
  -6  10   7       15.53       19.28      4.75 o
  -5  10   7        0.46        0.18      3.75 o
  -4  10   7       36.51       39.98      5.26 o
  -3  10   7       54.95       64.14      5.14 o
  -2  10   7       33.82       23.25      7.22 o
  -1  10   7        0.02       -1.25      6.96 o
   0  10   7        9.55       11.73      3.83 o
   1  10   7        4.43        5.28      4.39 o
   2  10   7       43.28       47.11      3.77 o
   3  10   7        0.03        1.68      3.73 o
   4  10   7        0.04        4.06      4.69 o
   5  10   7        2.55        4.87      4.84 o
  -7  11   7        4.16        5.32      4.10 o
  -6  11   7        1.48        2.95      4.79 o
  -5  11   7       28.83       31.83      4.65 o
  -4  11   7       26.11       26.73      5.01 o
  -3  11   7        1.77        1.58      7.56 o
  -2  11   7        8.21       15.15      7.66 o
  -1  11   7       36.61       32.69      7.68 o
   0  11   7        0.66        4.78      4.86 o
   1  11   7        0.07        1.35      4.48 o
   2  11   7        8.29       11.65      3.44 o
   3  11   7       20.03       24.50      3.60 o
   4  11   7        3.74        4.37      3.62 o
  -6  12   7        5.30        6.17      4.00 o
  -5  12   7        5.28        3.66      5.54 o
  -4  12   7       13.60       19.83      5.34 o
  -3  12   7       21.11       25.45      8.12 o
  -2  12   7        0.25        7.80      7.87 o
  -1  12   7        3.27        1.30      7.49 o
   0  12   7        0.10        0.17      7.01 o
   1  12   7        0.23        1.60      4.99 o
   2  12   7        0.03       -0.27      5.01 o
   3  12   7        2.36        5.60      4.32 o
  -5  13   7        0.91        1.62      5.76 o
  -4  13   7       13.27       19.79      8.72 o
  -3  13   7        7.75        7.05      8.54 o
  -2  13   7        6.82       -3.13      7.73 o
  -1  13   7        7.37       10.10      5.21 o
   0  13   7       18.95       19.03      4.56 o
   1  13   7       10.65       10.95      5.26 o
   2  13   7        5.18        4.61      7.15 o
  -3  14   7        0.67        6.20      9.37 o
  -2  14   7        3.25        4.57      8.56 o
  -1  14   7       15.35       18.11      5.71 o
   0  14   7       12.81       15.23      5.73 o
 -11   0   8        5.65        5.31      4.71 o
 -10   0   8        5.04        4.11      5.67 o
  -9   0   8       66.79       65.43     16.59 o
  -8   0   8       80.28       82.80     11.17 o
  -7   0   8      237.80      201.35     12.03 o
  -6   0   8      306.06      249.86     19.02 o
  -5   0   8       25.22       31.57      5.32 o
  -4   0   8       81.62       71.70      5.38 o
  -3   0   8      413.92      417.30     17.94 o
  -2   0   8       57.85       72.85      5.38 o
  -1   0   8     8431.84     9169.27     31.32 o
   0   0   8        4.00       22.37      5.48 o
   1   0   8      418.07      420.26      8.33 o
   2   0   8      450.08      360.96     64.76 o
   3   0   8     1315.83     1350.97      7.74 o
   4   0   8      331.67      314.92      4.69 o
   5   0   8       12.58       12.62      6.88 o
   6   0   8       47.14       51.12      4.74 o
   7   0   8        0.29        3.77      5.16 o
 -11   1   8        4.76        7.01      3.41 o
 -10   1   8        3.95        5.40      3.24 o
  -9   1   8       97.98       93.68      5.78 o
  -8   1   8       17.31       13.02      3.09 o
  -7   1   8       30.40       24.29      2.88 o
  -6   1   8      146.38      160.77      8.22 o
  -5   1   8      409.11      380.82      8.87 o
  -4   1   8       29.04       40.03      3.71 o
  -3   1   8      200.33      204.37      5.08 o
  -2   1   8       45.85       40.81      3.45 o
  -1   1   8      946.63     1066.31      8.68 o
   0   1   8      176.90      230.13      4.98 o
   1   1   8       28.43       36.16      3.85 o
   2   1   8      167.95      162.16      3.83 o
   3   1   8       13.71       10.39      2.26 o
   4   1   8        0.17        2.97      2.58 o
   5   1   8        0.00        1.56      2.71 o
   6   1   8       45.57       46.18      3.26 o
   7   1   8        0.83        1.20      2.68 o
 -11   2   8        0.05       -0.87      3.56 o
 -10   2   8       12.48       19.38      3.30 o
  -9   2   8       93.13       89.38      3.63 o
  -8   2   8       18.00       18.26      2.92 o
  -7   2   8        1.43        1.55      3.53 o
  -6   2   8      285.06      284.04     14.22 o
  -5   2   8      818.08      826.48     22.28 o
  -4   2   8       18.35       23.15      3.38 o
  -3   2   8        0.06        1.06      3.60 o
  -2   2   8      159.19      191.87      4.35 o
  -1   2   8     1194.50     1451.62      9.16 o
   0   2   8       17.49       18.10      3.35 o
   1   2   8      121.97      139.89      4.01 o
   2   2   8       31.24       34.15      2.99 o
   3   2   8        0.60        2.88      2.96 o
   4   2   8        3.24        5.52      2.95 o
   5   2   8       22.56       21.45      2.87 o
   6   2   8       14.55        8.89      2.72 o
   7   2   8       13.86       17.19      3.26 o
 -11   3   8        0.08        2.25      3.65 o
 -10   3   8        1.22       -0.94      3.39 o
  -9   3   8        7.72        5.90      3.17 o
  -8   3   8       53.65       47.82      3.58 o
  -7   3   8       76.93       89.14      3.51 o
  -6   3   8       11.32       18.35      4.05 o
  -5   3   8      166.62      144.84      3.89 o
  -4   3   8        2.17        3.74      3.79 o
  -3   3   8      644.30      657.46     18.32 o
  -2   3   8       35.72       51.52      4.06 o
  -1   3   8      192.94      184.49      4.73 o
   0   3   8      100.65       86.25      3.35 o
   1   3   8       60.35       63.09      3.77 o
   2   3   8       50.87       53.20      3.10 o
   3   3   8      119.68      129.72      3.91 o
   4   3   8      161.31      157.07      4.65 o
   5   3   8        0.54        3.85      3.05 o
   6   3   8        0.24        4.45      3.36 o
   7   3   8        6.30        7.67      3.27 o
 -10   4   8        0.76        3.26      3.77 o
  -9   4   8       30.44       29.84      2.99 o
  -8   4   8       52.30       50.27      3.65 o
  -7   4   8        1.41        2.89      3.64 o
  -6   4   8        6.23        6.49      3.27 o
  -5   4   8       16.76       11.11      3.31 o
  -4   4   8      179.03      203.23      6.21 o
  -3   4   8       12.81       16.29      3.79 o
  -2   4   8       69.23       63.59      4.19 o
  -1   4   8       83.95       84.47      4.59 o
   0   4   8      234.90      220.18      6.34 o
   1   4   8       61.20       53.80      3.81 o
   2   4   8       19.24       23.29      3.43 o
   3   4   8        0.97        1.02      3.84 o
   4   4   8       99.30       98.14      3.92 o
   5   4   8       20.18       17.29      3.18 o
   6   4   8       31.27       25.29      3.13 o
   7   4   8       66.48       61.09      4.66 o
 -10   5   8        7.83       13.63      3.80 o
  -9   5   8       75.59       78.17      3.88 o
  -8   5   8        9.83        8.59      3.55 o
  -7   5   8       32.03       25.40      3.50 o
  -6   5   8        1.79        6.16      3.52 o
  -5   5   8       15.21       13.64      3.30 o
  -4   5   8      465.74      469.95     20.37 o
  -3   5   8       45.28       32.30      3.40 o
  -2   5   8       23.76       14.47      3.05 o
  -1   5   8       70.83       89.26      4.99 o
   0   5   8       96.78       90.36      3.51 o
   1   5   8       15.51       14.72      3.00 o
   2   5   8       38.34       44.02      3.72 o
   3   5   8      355.69      364.11      9.43 o
   4   5   8       95.84      101.48      3.99 o
   5   5   8        0.10        4.27      3.89 o
   6   5   8       34.56       35.33      3.74 o
 -10   6   8        0.01        2.26      3.51 o
  -9   6   8        0.90        4.57      3.69 o
  -8   6   8      118.23      127.43      5.46 o
  -7   6   8        4.51        4.18      3.56 o
  -6   6   8        0.58        4.65      3.62 o
  -5   6   8       85.08       94.56      4.24 o
  -4   6   8      120.31      123.35      4.37 o
  -3   6   8      149.10      149.91      5.05 o
  -2   6   8      134.95      126.00      7.33 o
  -1   6   8      403.07      414.56      7.17 o
   0   6   8      106.12      111.47      4.21 o
   1   6   8        5.36       -1.05      3.56 o
   2   6   8      197.20      203.17      7.87 o
   3   6   8      107.75      108.58      4.13 o
   4   6   8       17.86       14.81      3.83 o
   5   6   8       14.45       16.09      4.04 o
   6   6   8        7.36        6.04      4.29 o
 -10   7   8       22.20       16.26      3.15 o
  -9   7   8       37.53       35.92      3.46 o
  -8   7   8       14.21       11.99      3.56 o
  -7   7   8      139.30      141.93      3.98 o
  -6   7   8       61.24       68.15      5.24 o
  -5   7   8        7.14        7.08      3.96 o
  -4   7   8        0.19        0.34      3.37 o
  -3   7   8       15.77       24.97      4.99 o
  -2   7   8       10.17        4.06      4.55 o
  -1   7   8       34.35       34.09      6.29 o
   0   7   8       18.48       21.63      3.17 o
   1   7   8      123.06      112.97      4.62 o
   2   7   8      339.55      323.17      5.09 o
   3   7   8      149.82      149.19      3.85 o
   4   7   8        2.87        3.80      3.20 o
   5   7   8        5.57        5.91      4.36 o
   6   7   8       14.74       17.39      4.01 o
  -9   8   8       15.79       20.68      3.87 o
  -8   8   8       16.56       16.11      3.29 o
  -7   8   8      107.20      111.74      4.06 o
  -6   8   8       20.10       26.99      3.53 o
  -5   8   8        0.20        5.25      3.23 o
  -4   8   8       41.25       47.11      4.80 o
  -3   8   8       47.37       46.87      4.73 o
  -2   8   8       25.08       21.81      6.71 o
  -1   8   8       23.12       14.62      6.61 o
   0   8   8       42.25       44.52      3.72 o
   1   8   8       30.60       37.73      3.04 o
   2   8   8       33.78       33.13      3.14 o
   3   8   8       21.49       21.75      4.17 o
   4   8   8        2.49        3.49      3.86 o
   5   8   8       12.26       12.40      3.70 o
  -9   9   8       47.30       38.58      4.11 o
  -8   9   8       27.42       26.99      3.87 o
  -7   9   8        0.10       -1.65      3.36 o
  -6   9   8       74.53       67.31      6.09 o
  -5   9   8        7.92        8.09      4.50 o
  -4   9   8       37.34       38.11      5.65 o
  -3   9   8        0.06        4.22      4.63 o
  -2   9   8        0.73       11.21      6.85 o
  -1   9   8       48.40       53.09      6.89 o
   0   9   8        3.44        6.92      4.45 o
   1   9   8       20.54       20.51      4.12 o
   2   9   8       39.95       32.62      3.65 o
   3   9   8        5.37       10.87      3.49 o
   4   9   8        0.18        3.90      4.10 o
   5   9   8        4.06        8.08      4.65 o
  -8  10   8        6.33        4.50      3.64 o
  -7  10   8        0.01        4.42      4.26 o
  -6  10   8        9.81       12.01      3.65 o
  -5  10   8        2.06        3.38      4.63 o
  -4  10   8        0.06        2.10      5.01 o
  -3  10   8      113.37      111.10      7.96 o
  -2  10   8      461.19      470.38      7.96 o
  -1  10   8        3.09        5.52      6.61 o
   0  10   8        1.77       -0.43      4.50 o
   1  10   8       89.39       94.16      4.73 o
   2  10   8       42.57       44.40      4.01 o
   3  10   8        1.85        1.71      3.34 o
   4  10   8        5.90        5.80      4.11 o
  -7  11   8        3.84        5.16      4.93 o
  -6  11   8       65.05       59.77      5.09 o
  -5  11   8        0.01        7.79      5.15 o
  -4  11   8        1.83        8.98      5.03 o
  -3  11   8       53.50       52.14      8.01 o
  -2  11   8      189.80      182.43      8.24 o
  -1  11   8        2.74        1.07      6.73 o
   0  11   8        7.80       10.82      4.77 o
   1  11   8        0.93        4.98      4.58 o
   2  11   8        0.00       -0.79      4.44 o
   3  11   8        2.74        4.69      3.96 o
  -6  12   8        4.53        7.19      4.87 o
  -5  12   8        6.14        5.57      5.45 o
  -4  12   8        0.07        3.90      8.28 o
  -3  12   8        5.22        4.99      7.87 o
  -2  12   8       16.17       20.19      7.84 o
  -1  12   8       38.95       38.30      5.28 o
   0  12   8        0.05        5.98      4.76 o
   1  12   8        7.17        4.69      5.00 o
   2  12   8        6.92        6.59      5.17 o
  -5  13   8        9.86        4.88      5.76 o
  -4  13   8        0.14        0.65      8.59 o
  -3  13   8        3.68       14.57      8.35 o
  -2  13   8        0.03        0.81      8.12 o
  -1  13   8        4.56        7.35      5.33 o
   0  13   8        1.93        3.25      5.19 o
   1  13   8        0.09        3.43      5.33 o
 -11   1   9        5.38        4.09      3.24 o
 -10   1   9       10.06       11.66      3.35 o
  -9   1   9        0.72       -0.43      3.55 o
  -8   1   9        9.38       14.59      3.47 o
  -7   1   9      129.60      128.34      7.20 o
  -6   1   9      248.52      243.34      5.25 o
  -5   1   9     1062.50     1079.37     12.88 o
  -4   1   9      331.64      342.67     14.43 o
  -3   1   9       23.69        9.53      3.40 o
  -2   1   9      124.26      145.38      5.20 o
  -1   1   9       79.23       91.49      4.76 o
   0   1   9       78.76      115.04      4.45 o
   1   1   9       20.61       28.57      3.31 o
   2   1   9      195.10      195.51      3.78 o
   3   1   9        6.26        7.50      2.91 o
   4   1   9        9.98       11.70      2.95 o
   5   1   9       26.39       21.27      2.84 o
   6   1   9        0.22        0.58      3.09 o
 -11   2   9        0.08        2.74      3.48 o
 -10   2   9       18.39       18.70      3.29 o
  -9   2   9       63.08       60.08      3.34 o
  -8   2   9       25.14       27.89      3.15 o
  -7   2   9       43.38       35.59      4.96 o
  -6   2   9        2.56        6.31      3.05 o
  -5   2   9      244.68      206.92      4.34 o
  -4   2   9      472.59      452.31     13.21 o
  -3   2   9      554.21      534.62     10.06 o
  -2   2   9      109.60      107.27      4.50 o
  -1   2   9      488.45      402.92      5.86 o
   0   2   9       33.13       23.97      3.35 o
   1   2   9      285.32      319.79      4.86 o
   2   2   9       98.62       88.88      3.76 o
   3   2   9        0.01        4.36      3.46 o
   4   2   9      112.40      101.09      3.28 o
   5   2   9        6.82        7.50      2.78 o
   6   2   9        0.40        0.56      2.97 o
 -11   3   9        1.11        5.45      3.49 o
 -10   3   9        1.08        3.91      4.27 o
  -9   3   9        0.44        5.51      3.50 o
  -8   3   9        3.71        3.47      2.87 o
  -7   3   9       51.47       51.20      3.71 o
  -6   3   9       21.49       21.68      3.61 o
  -5   3   9        5.32       18.53      3.70 o
  -4   3   9      385.06      353.43      6.04 o
  -3   3   9        0.17        0.52      3.72 o
  -2   3   9      976.07     1034.00     34.78 o
  -1   3   9      333.32      327.06     10.93 o
   0   3   9      143.61      167.07      4.27 o
   1   3   9       51.88       52.53      3.50 o
   2   3   9      423.84      437.67      5.03 o
   3   3   9       95.87       90.56      3.79 o
   4   3   9      165.43      175.65      6.79 o
   5   3   9       39.32       48.28      3.88 o
   6   3   9       20.56       18.41      3.16 o
 -10   4   9        6.13        8.30      3.73 o
  -9   4   9       50.26       52.66      3.34 o
  -8   4   9       21.68       22.12      4.77 o
  -7   4   9      110.04      113.00      4.46 o
  -6   4   9       21.99       20.28      3.79 o
  -5   4   9       15.79       15.45      3.55 o
  -4   4   9       25.88       27.67      3.39 o
  -3   4   9       32.57       42.19      3.90 o
  -2   4   9        0.35        5.24      4.20 o
  -1   4   9      179.16      195.49      4.72 o
   0   4   9      111.34      104.79      3.80 o
   1   4   9        3.15        5.43      3.98 o
   2   4   9      179.52      171.51      4.28 o
   3   4   9       49.07       54.61      3.74 o
   4   4   9      741.51      747.76     12.72 o
   5   4   9        2.25       -1.54      3.31 o
   6   4   9       21.60       19.85      4.19 o
 -10   5   9        0.10        0.61      3.42 o
  -9   5   9       24.78       26.57      3.78 o
  -8   5   9      153.59      165.09      6.22 o
  -7   5   9      215.29      189.31      5.90 o
  -6   5   9       41.17       56.49      3.74 o
  -5   5   9       79.26       80.09      4.20 o
  -4   5   9      152.78      195.56      4.41 o
  -3   5   9      314.29      273.47      4.28 o
  -2   5   9       15.52       13.91      4.70 o
  -1   5   9      175.41      186.50      4.57 o
   0   5   9      162.90      155.96      6.96 o
   1   5   9        2.48        5.98      3.41 o
   2   5   9      134.11      119.33      4.03 o
   3   5   9       59.66       58.34      4.12 o
   4   5   9       10.69       13.93      3.79 o
   5   5   9       20.05       18.70      4.14 o
   6   5   9       33.19       29.29      5.04 o
 -10   6   9       34.44       32.82      4.00 o
  -9   6   9        2.61        0.80      3.76 o
  -8   6   9       60.35       61.75      3.74 o
  -7   6   9       23.52       25.81      3.46 o
  -6   6   9        1.22        3.48      3.66 o
  -5   6   9       91.32      105.19      4.92 o
  -4   6   9       32.72       34.02      3.66 o
  -3   6   9      294.95      299.22      4.95 o
  -2   6   9       63.95       40.88      6.85 o
  -1   6   9       25.66       29.27      4.09 o
   0   6   9      388.66      414.05     14.65 o
   1   6   9      149.43      148.27      4.35 o
   2   6   9       18.90       17.75      3.22 o
   3   6   9        0.00        0.95      3.69 o
   4   6   9      312.09      313.74     11.60 o
   5   6   9        1.06       -0.64      3.91 o
   6   6   9        0.07        7.74      4.37 o
 -10   7   9        0.29        5.11      3.57 o
  -9   7   9        0.00        1.38      3.80 o
  -8   7   9       88.70      107.35      6.46 o
  -7   7   9       24.23       24.00      3.81 o
  -6   7   9        0.25        3.22      3.58 o
  -5   7   9        0.04        2.17      3.88 o
  -4   7   9        0.02        4.67      4.13 o
  -3   7   9      518.02      522.11      6.07 o
  -2   7   9      268.96      270.60      8.26 o
  -1   7   9      239.85      278.05      7.91 o
   0   7   9       60.34       51.43      3.88 o
   1   7   9       13.68        8.95      3.96 o
   2   7   9       97.23       85.03      4.41 o
   3   7   9      258.53      247.57      5.14 o
   4   7   9        5.48        6.81      3.36 o
   5   7   9        6.47        3.93      4.24 o
  -9   8   9        2.04        8.60      3.85 o
  -8   8   9        8.44        9.28      3.31 o
  -7   8   9        9.44       15.98      3.56 o
  -6   8   9        0.43        1.69      3.25 o
  -5   8   9       18.96       15.62      3.95 o
  -4   8   9        0.40        9.45      4.14 o
  -3   8   9       14.96       13.97      5.08 o
  -2   8   9        4.11        7.61      4.73 o
  -1   8   9      349.12      352.60      8.07 o
   0   8   9       94.14       96.65      4.67 o
   1   8   9       84.18       85.52      3.53 o
   2   8   9        2.32        2.78      2.98 o
   3   8   9       45.23       42.13      4.26 o
   4   8   9        1.35        0.16      4.35 o
   5   8   9        0.31        6.24      4.69 o
  -9   9   9        8.26       11.76      4.06 o
  -8   9   9        1.79       -0.91      4.12 o
  -7   9   9       36.70       40.28      4.05 o
  -6   9   9       71.09       68.18      4.12 o
  -5   9   9       14.36       17.67      4.63 o
  -4   9   9       30.41       36.61      7.03 o
  -3   9   9       45.20       57.38      7.63 o
  -2   9   9       11.12        7.43      5.10 o
  -1   9   9       15.31       16.71      4.90 o
   0   9   9       43.07       50.40      4.66 o
   1   9   9       21.02       14.11      4.16 o
   2   9   9       61.46       55.09      4.55 o
   3   9   9       12.96       13.20      4.50 o
   4   9   9       28.97       25.87      4.87 o
  -8  10   9        2.78        2.69      4.00 o
  -7  10   9        0.01        2.32      4.08 o
  -6  10   9        0.74        6.47      4.08 o
  -5  10   9        0.07        6.01      5.08 o
  -4  10   9        1.57        1.60      3.97 o
  -3  10   9       51.45       53.86      7.33 o
  -2  10   9       54.28       56.66      7.19 o
  -1  10   9       16.88       38.05      6.75 o
   0  10   9       15.18       25.48      6.08 o
   1  10   9        0.91        8.43      5.14 o
   2  10   9        3.23        3.39      3.10 o
   3  10   9        0.90        3.28      3.93 o
   4  10   9       13.82       14.24      4.19 o
  -7  11   9        0.02       -0.88      5.03 o
  -6  11   9        9.05       11.06      4.08 o
  -5  11   9       19.89       25.08      5.39 o
  -4  11   9       32.33       36.99      3.71 o
  -3  11   9        3.04        9.79      7.31 o
  -2  11   9        2.51       -3.46      7.26 o
  -1  11   9        1.01        2.85      7.12 o
   0  11   9        1.86        8.11      4.70 o
   1  11   9        0.64        3.91      4.63 o
   2  11   9        0.34       -1.23      4.70 o
   3  11   9        1.51        1.14      4.68 o
  -6  12   9        3.05        8.39      5.58 o
  -5  12   9        0.17        2.09      4.25 o
  -4  12   9        0.85        2.25      8.28 o
  -3  12   9        0.04        5.92      8.05 o
  -2  12   9       26.75       19.98      5.57 o
  -1  12   9        0.20        2.40      6.44 o
   0  12   9        3.62       10.06      4.96 o
   1  12   9        1.54        0.33      5.04 o
   2  12   9        3.29        7.52      4.22 o
  -5  13   9       11.80        5.82      8.96 o
  -4  13   9       13.36       27.47      9.00 o
  -3  13   9        0.10        1.16      8.56 o
  -2  13   9        0.77       -3.67      7.94 o
  -1  13   9        0.19        8.07      5.29 o
   0  13   9       11.82       10.06      5.50 o
 -11   0  10        7.90       11.98      4.40 o
 -10   0  10       28.39       21.64      3.73 o
  -9   0  10       11.53       12.49      4.97 o
  -8   0  10       66.25       60.89      9.36 o
  -7   0  10      424.44      366.48     16.46 o
  -6   0  10      134.89      137.23      7.30 o
  -5   0  10      103.64       88.85      5.58 o
  -4   0  10     1471.85     1289.68     81.89 o
  -3   0  10      303.42      257.87      7.19 o
  -2   0  10     1553.14     1743.50     13.83 o
  -1   0  10      348.48      357.71      8.17 o
   0   0  10      316.45      310.23      7.33 o
   1   0  10      274.12      276.61      7.03 o
   2   0  10        2.64        4.13      5.34 o
   3   0  10       70.89       72.02      5.96 o
   4   0  10        0.64        1.80      3.42 o
   5   0  10        0.75        5.66      3.84 o
   6   0  10        3.61        0.85      4.14 o
 -11   1  10        5.53        0.15      3.53 o
 -10   1  10        0.83        4.24      3.64 o
  -9   1  10       32.50       31.32      3.58 o
  -8   1  10        0.39        5.98      3.45 o
  -7   1  10       18.56       15.53      3.23 o
  -6   1  10       82.19       95.62      3.86 o
  -5   1  10       19.68       30.36      3.04 o
  -4   1  10      253.96      270.83     10.89 o
  -3   1  10     3104.87     3246.63     26.09 o
  -2   1  10     1366.39     1443.87      9.39 o
  -1   1  10       60.11       65.03      3.67 o
   0   1  10       97.88      111.65      3.88 o
   1   1  10      193.12      202.80      4.78 o
   2   1  10      575.84      564.97     26.92 o
   3   1  10       13.23       11.78      3.43 o
   4   1  10       58.88       65.83      3.70 o
   5   1  10       50.61       49.86      3.37 o
   6   1  10        2.41        4.03      3.18 o
 -11   2  10        2.09        9.28      3.56 o
 -10   2  10       20.75       22.99      3.40 o
  -9   2  10        0.56        5.90      3.52 o
  -8   2  10       18.94       19.69      4.89 o
  -7   2  10      277.38      278.64     10.48 o
  -6   2  10       75.93       76.88      3.87 o
  -5   2  10      595.15      602.51     13.70 o
  -4   2  10       22.75       25.26      3.70 o
  -3   2  10      502.87      491.12      8.80 o
  -2   2  10      169.89      177.90      5.51 o
  -1   2  10      382.65      379.38      4.88 o
   0   2  10      100.22       91.83      4.42 o
   1   2  10       44.33       43.15      3.56 o
   2   2  10       36.07       40.80      7.19 o
   3   2  10       36.33       33.99      3.11 o
   4   2  10      211.36      217.70      4.23 o
   5   2  10       17.33       19.55      5.02 o
   6   2  10        3.39        7.99      3.13 o
 -11   3  10        0.38        5.15      3.21 o
 -10   3  10        1.35        6.21      3.29 o
  -9   3  10       13.75       14.67      3.60 o
  -8   3  10      356.62      325.79     15.90 o
  -7   3  10        0.00        1.86      3.21 o
  -6   3  10       12.85       17.48      3.27 o
  -5   3  10       81.46       64.12      3.47 o
  -4   3  10       68.55       76.40      3.80 o
  -3   3  10        7.80        5.80      3.12 o
  -2   3  10      194.78      181.31      5.03 o
  -1   3  10       11.54       11.16      3.62 o
   0   3  10      364.34      385.35      6.95 o
   1   3  10      154.74      161.91      4.82 o
   2   3  10      707.79      703.46      6.17 o
   3   3  10      166.56      158.45      4.04 o
   4   3  10        1.07       -2.61      3.65 o
   5   3  10       73.90       78.75      4.09 o
   6   3  10       29.87       28.31      3.45 o
 -10   4  10        7.20        8.48      3.13 o
  -9   4  10       33.93       36.63      3.08 o
  -8   4  10       28.44       38.24      3.61 o
  -7   4  10        9.44       15.66      3.19 o
  -6   4  10       11.98       15.05      3.63 o
  -5   4  10        1.65        4.75      3.48 o
  -4   4  10       52.11       45.84      3.31 o
  -3   4  10       12.75       22.51      4.01 o
  -2   4  10      463.74      446.05     11.45 o
  -1   4  10       90.39       80.37      3.54 o
   0   4  10      208.67      212.66      9.90 o
   1   4  10       37.31       31.53      4.56 o
   2   4  10      339.78      332.17      5.54 o
   3   4  10       34.72       34.49      3.24 o
   4   4  10      121.77      121.05      4.01 o
   5   4  10        6.60        8.81      3.45 o
   6   4  10        0.26        6.29      4.33 o
 -10   5  10       23.32       25.19      3.49 o
  -9   5  10        6.26       14.72      3.69 o
  -8   5  10       47.03       42.25      5.04 o
  -7   5  10        6.33       12.30      3.14 o
  -6   5  10        3.50        2.92      3.64 o
  -5   5  10      131.53      123.23      4.18 o
  -4   5  10      284.59      274.81      9.53 o
  -3   5  10      141.87      123.41      4.00 o
  -2   5  10      350.45      355.06     12.14 o
  -1   5  10       24.29       29.08      4.22 o
   0   5  10        0.27        4.40      2.95 o
   1   5  10       46.54       49.76      4.63 o
   2   5  10       14.44       11.94      4.31 o
   3   5  10        6.34        6.96      3.17 o
   4   5  10       12.62       14.15      4.07 o
   5   5  10       23.93       23.70      4.16 o
 -10   6  10        0.15        4.58      3.49 o
  -9   6  10       38.41       38.80      3.46 o
  -8   6  10        4.85        8.39      3.23 o
  -7   6  10       23.82       29.58      3.32 o
  -6   6  10        3.96        9.97      2.91 o
  -5   6  10        2.35        2.93      3.86 o
  -4   6  10      160.81      157.87      4.47 o
  -3   6  10      263.44      254.47      4.98 o
  -2   6  10       25.28       24.52      5.53 o
  -1   6  10        5.14        8.16      4.71 o
   0   6  10      284.00      259.54      4.14 o
   1   6  10      127.14      126.95      5.27 o
   2   6  10       52.80       49.95      4.65 o
   3   6  10       11.22       14.84      3.85 o
   4   6  10        6.91        9.16      3.95 o
   5   6  10        0.45        2.70      3.54 o
 -10   7  10        5.34        9.20      3.70 o
  -9   7  10        4.90        7.64      3.33 o
  -8   7  10        0.89        5.65      3.72 o
  -7   7  10      163.19      168.28      8.47 o
  -6   7  10       66.75       58.77      3.52 o
  -5   7  10       28.73       28.26      3.94 o
  -4   7  10        5.67        4.57      3.77 o
  -3   7  10        9.80       15.80      7.22 o
  -2   7  10      175.87      144.70      5.78 o
  -1   7  10      165.43      148.78      7.45 o
   0   7  10       28.49       23.83      3.67 o
   1   7  10       32.34       25.11      3.68 o
   2   7  10       12.58       11.04      5.08 o
   3   7  10        4.63       10.10      4.34 o
   4   7  10        1.03        3.10      4.07 o
   5   7  10        3.32        4.94      4.36 o
  -9   8  10        4.37        9.65      3.54 o
  -8   8  10        0.00       -0.94      3.90 o
  -7   8  10       11.62       25.86      3.84 o
  -6   8  10       38.95       33.22      3.49 o
  -5   8  10       52.00       51.87      3.74 o
  -4   8  10      228.89      235.13      5.50 o
  -3   8  10      684.39      705.37      9.72 o
  -2   8  10        0.42        9.72      6.54 o
  -1   8  10       26.23       25.69      6.52 o
   0   8  10      316.61      290.62     11.14 o
   1   8  10      130.46      122.79      3.98 o
   2   8  10        3.63        7.96      3.82 o
   3   8  10        4.19        5.95      4.32 o
   4   8  10        4.59        5.70      3.86 o
  -9   9  10        0.30        2.63      3.69 o
  -8   9  10        3.83        6.58      3.97 o
  -7   9  10       64.69       53.54      4.28 o
  -6   9  10       47.59       47.61      4.34 o
  -5   9  10        0.84        5.61      4.86 o
  -4   9  10       63.56       70.53      4.17 o
  -3   9  10       94.15       84.72      7.31 o
  -2   9  10      362.53      379.29      8.56 o
  -1   9  10       31.40       29.70      6.66 o
   0   9  10        2.95        3.54      4.36 o
   1   9  10       18.47       19.07      4.30 o
   2   9  10       41.36       40.16      3.66 o
   3   9  10       21.46       24.57      3.96 o
   4   9  10        0.89        4.29      3.97 o
  -8  10  10        0.32        3.89      3.46 o
  -7  10  10        5.54        3.32      4.43 o
  -6  10  10        4.59       11.55      4.70 o
  -5  10  10        1.19        5.78      5.13 o
  -4  10  10        0.03        4.25      4.86 o
  -3  10  10       94.46       78.45      7.47 o
  -2  10  10        1.21        3.13      6.80 o
  -1  10  10        8.82        9.35      6.87 o
   0  10  10       11.76       14.43      6.23 o
   1  10  10       11.42       10.22      4.77 o
   2  10  10        3.91        9.64      4.42 o
   3  10  10        0.99        1.39      4.48 o
  -7  11  10        1.65        4.86      4.26 o
  -6  11  10       11.19        8.86      5.40 o
  -5  11  10        0.38        0.63      5.46 o
  -4  11  10        0.45        6.82      7.82 o
  -3  11  10        0.12        5.17      7.31 o
  -2  11  10       40.80       38.17      7.29 o
  -1  11  10       16.61       13.04      4.86 o
   0  11  10        0.52        4.52      3.83 o
   1  11  10       11.93       18.78      4.96 o
   2  11  10        1.82        5.02      7.51 o
  -6  12  10        0.09        3.37      5.96 o
  -5  12  10        6.84       12.72      5.64 o
  -4  12  10        4.93       -0.16      7.77 o
  -3  12  10       13.73       16.29      8.31 o
  -2  12  10       10.64        7.08      7.52 o
  -1  12  10        9.98       10.27      3.60 o
   0  12  10        1.30        2.19      4.11 o
   1  12  10       17.08       20.43      5.36 o
  -4  13  10       28.59       32.16      8.84 o
  -3  13  10        2.19       11.93      8.45 o
  -2  13  10        6.27        7.36      8.26 o
  -1  13  10        8.08       11.44      5.51 o
 -11   1  11        0.63        2.12      3.41 o
 -10   1  11        1.15        3.33      2.92 o
  -9   1  11       38.50       42.80      3.19 o
  -8   1  11        3.05        1.69      3.46 o
  -7   1  11      128.61      131.93      6.09 o
  -6   1  11        0.82        4.21      3.16 o
  -5   1  11        7.16        4.13      3.35 o
  -4   1  11      200.99      189.25      5.96 o
  -3   1  11      442.77      438.95      4.55 o
  -2   1  11      319.27      287.85      5.80 o
  -1   1  11       34.73       31.46      3.57 o
   0   1  11      218.33      218.66      6.49 o
   1   1  11        0.27        0.36      4.00 o
   2   1  11        0.03        0.87      4.00 o
   3   1  11       11.81       12.70      3.13 o
   4   1  11       23.07       25.05      6.91 o
   5   1  11        1.18        3.92      3.88 o
   6   1  11        8.78       11.36      4.34 o
 -11   2  11        0.77        0.41      2.98 o
 -10   2  11       13.19       14.14      3.36 o
  -9   2  11        0.06        1.67      2.84 o
  -8   2  11      101.06      110.01      4.72 o
  -7   2  11      109.90      104.39      4.63 o
  -6   2  11       60.65       56.75      3.86 o
  -5   2  11       67.37       62.82      3.43 o
  -4   2  11       24.57       38.29      3.66 o
  -3   2  11      117.09       92.42      4.41 o
  -2   2  11      277.41      312.16      5.96 o
  -1   2  11        2.31        6.13      3.69 o
   0   2  11      362.02      341.58      4.16 o
   1   2  11       16.87       17.99      4.31 o
   2   2  11      234.22      267.25      5.42 o
   3   2  11       98.83      100.31      4.77 o
   4   2  11       22.49       25.46      5.34 o
   5   2  11       19.52       24.34      3.96 o
 -11   3  11        2.45        2.65      3.33 o
 -10   3  11       14.57        8.43      3.49 o
  -9   3  11      122.69      111.17      5.37 o
  -8   3  11       21.19       24.67      3.93 o
  -7   3  11        0.19        1.27      3.10 o
  -6   3  11       49.39       44.02      3.73 o
  -5   3  11        3.22        3.58      3.72 o
  -4   3  11       27.15       37.27      3.57 o
  -3   3  11       46.25       47.03      6.59 o
  -2   3  11      103.96      108.32      5.19 o
  -1   3  11      102.86      108.84      3.96 o
   0   3  11       12.99       20.58      3.43 o
   1   3  11        0.18        1.69      4.15 o
   2   3  11      273.46      269.55      6.56 o
   3   3  11       27.16       28.26      3.84 o
   4   3  11        8.34        8.31      3.75 o
   5   3  11        4.34        6.17      3.97 o
 -10   4  11       10.95       10.69      3.86 o
  -9   4  11       61.45       68.47      3.81 o
  -8   4  11       53.30       46.26      3.68 o
  -7   4  11       31.75       38.31      3.42 o
  -6   4  11       24.46       23.65      3.86 o
  -5   4  11        5.60       11.61      3.76 o
  -4   4  11      199.69      194.20      4.08 o
  -3   4  11       10.87       11.80      3.27 o
  -2   4  11      132.88      141.65      4.10 o
  -1   4  11        1.42        6.45      3.14 o
   0   4  11        5.70        8.45      3.37 o
   1   4  11      113.29      110.72      4.99 o
   2   4  11      386.05      395.95      5.90 o
   3   4  11        0.47       -0.11      4.50 o
   4   4  11       24.34       24.09      3.45 o
   5   4  11        0.71        3.09      3.57 o
 -10   5  11        1.02        2.97      3.90 o
  -9   5  11       62.73       66.60      3.47 o
  -8   5  11       16.43       22.63      3.69 o
  -7   5  11       37.09       35.38      3.31 o
  -6   5  11       11.70       14.23      3.21 o
  -5   5  11       14.08       16.05      3.41 o
  -4   5  11        3.70        0.76      3.75 o
  -3   5  11      281.06      327.59     25.49 o
  -2   5  11      104.71      100.80      4.10 o
  -1   5  11       28.96       43.79      4.34 o
   0   5  11      122.23      111.25      3.65 o
   1   5  11        0.01        4.94      3.47 o
   2   5  11      119.47      125.23      7.69 o
   3   5  11        7.49       10.38      3.69 o
   4   5  11       95.73       82.19      4.61 o
   5   5  11        1.51        2.77      3.65 o
 -10   6  11        4.10        5.74      3.55 o
  -9   6  11        1.66       -0.67      3.92 o
  -8   6  11      109.97      104.31      5.14 o
  -7   6  11        0.06        4.11      3.66 o
  -6   6  11        0.17        2.13      3.42 o
  -5   6  11      116.47      120.71      5.50 o
  -4   6  11        1.09       10.26      3.64 o
  -3   6  11        6.51       11.10      5.04 o
  -2   6  11       14.57       17.73      5.14 o
  -1   6  11       36.00       40.41      4.69 o
   0   6  11       34.85       42.72      3.52 o
   1   6  11       92.42       94.08      3.57 o
   2   6  11       68.83       73.41      4.75 o
   3   6  11       39.95       41.72      4.87 o
   4   6  11        5.28       10.10      4.09 o
   5   6  11       10.48        5.48      4.46 o
  -9   7  11       14.26       13.46      4.02 o
  -8   7  11        0.58        3.02      3.08 o
  -7   7  11        1.13        3.69      3.13 o
  -6   7  11        8.35       11.63      3.35 o
  -5   7  11       16.21       19.32      3.97 o
  -4   7  11       43.30       45.60      4.70 o
  -3   7  11       42.74       37.08      7.03 o
  -2   7  11       48.94       50.54      4.92 o
  -1   7  11      134.71      134.65      6.07 o
   0   7  11       31.28       33.38      3.19 o
   1   7  11      114.29      116.11      5.38 o
   2   7  11       24.80       25.66      3.89 o
   3   7  11       20.66       29.23      5.02 o
   4   7  11       20.48       14.29      4.28 o
  -9   8  11        6.13       10.02      4.11 o
  -8   8  11        8.01       13.40      3.58 o
  -7   8  11       17.10       16.83      3.47 o
  -6   8  11        2.70        1.75      3.96 o
  -5   8  11       59.21       66.01      4.77 o
  -4   8  11        1.63        9.82      4.58 o
  -3   8  11       18.56       33.71      6.82 o
  -2   8  11       24.10       31.79      6.54 o
  -1   8  11        0.22       -3.27      6.33 o
   0   8  11        3.56        4.48      3.48 o
   1   8  11       22.58       22.46      4.05 o
   2   8  11       31.59       35.86      4.18 o
   3   8  11        2.13        0.02      5.30 o
   4   8  11       14.40       11.71      4.52 o
  -8   9  11        0.83        3.87      3.66 o
  -7   9  11       14.06       12.08      4.08 o
  -6   9  11        0.71       -2.01      3.60 o
  -5   9  11        6.37        7.99      4.24 o
  -4   9  11       14.73       24.29      5.01 o
  -3   9  11       24.39       18.24      6.94 o
  -2   9  11       59.33       61.00      6.75 o
  -1   9  11        0.02        1.23      6.40 o
   0   9  11       23.03       13.50      4.66 o
   1   9  11       38.72       32.94      3.49 o
   2   9  11       12.69       13.85      4.27 o
   3   9  11        1.69        7.03      4.51 o
  -8  10  11       13.40       15.47      4.51 o
  -7  10  11        2.27        7.19      4.41 o
  -6  10  11        2.43        3.26      4.51 o
  -5  10  11       14.15       18.33      5.15 o
  -4  10  11        0.18        9.54      7.43 o
  -3  10  11        5.10        6.17      7.17 o
  -2  10  11        5.88       13.27      6.89 o
  -1  10  11        3.59        9.22      3.94 o
   0  10  11        8.73       14.53      3.73 o
   1  10  11        9.02       10.77      4.86 o
   2  10  11       20.89       20.09      4.72 o
  -7  11  11        5.18        5.49      5.39 o
  -6  11  11       17.71       16.77      7.77 o
  -5  11  11       31.63       32.60      4.69 o
  -4  11  11        0.65        4.52      7.61 o
  -3  11  11        0.12        0.39      7.31 o
  -2  11  11        3.15       10.77      4.80 o
  -1  11  11        2.80        7.24      7.10 o
   0  11  11       10.91       11.32      4.91 o
   1  11  11        0.16        8.17      4.90 o
  -5  12  11        1.23        6.68      8.75 o
  -4  12  11        0.69       -1.25      8.05 o
  -3  12  11        3.79       -0.14      7.87 o
  -2  12  11        4.28        4.62      7.52 o
  -1  12  11        1.02        7.14      5.00 o
   0  12  11        0.91       -0.41      5.09 o
 -11   0  12        2.73        1.39      4.51 o
 -10   0  12       14.51       12.50      4.41 o
  -9   0  12        5.04        8.64      4.98 o
  -8   0  12       80.65       78.01      4.90 o
  -7   0  12       32.54       32.36      5.02 o
  -6   0  12      137.92      108.79      5.41 o
  -5   0  12       31.48       28.04      4.17 o
  -4   0  12       36.06       31.42      6.36 o
  -3   0  12        3.03        3.20      6.85 o
  -2   0  12      370.33      433.86      9.05 o
  -1   0  12        3.42        3.23      4.34 o
   0   0  12      229.08      241.66      4.38 o
   1   0  12        0.00        5.13      5.62 o
   2   0  12        2.19        0.39      5.92 o
   3   0  12       28.28       33.62      4.41 o
   4   0  12        0.00        2.18      6.22 o
   5   0  12        2.37        4.64      6.96 o
 -11   1  12        2.35       -2.77      3.89 o
 -10   1  12       34.70       37.93      3.61 o
  -9   1  12        0.71        4.40      3.15 o
  -8   1  12        3.39        3.98      3.11 o
  -7   1  12       20.17       16.76      3.51 o
  -6   1  12        2.17        5.10      3.54 o
  -5   1  12        4.56        6.04      3.23 o
  -4   1  12      848.55      814.60     21.91 o
  -3   1  12      309.97      293.69      5.33 o
  -2   1  12       58.56       78.34      4.79 o
  -1   1  12        5.95        9.11      2.73 o
   0   1  12       21.69       16.15      2.81 o
   1   1  12       63.41       61.85      4.28 o
   2   1  12       51.71       61.09      5.15 o
   3   1  12       19.80       25.87      4.27 o
   4   1  12       22.05       24.71      4.64 o
   5   1  12       73.52       74.05      5.30 o
 -11   2  12        4.03        9.86      3.59 o
 -10   2  12       17.37       18.55      3.34 o
  -9   2  12       18.61       15.47      3.56 o
  -8   2  12      252.10      253.24      7.74 o
  -7   2  12       41.53       42.62      3.28 o
  -6   2  12        3.67        4.10      3.82 o
  -5   2  12       85.39       73.01      3.68 o
  -4   2  12        2.68        5.54      3.11 o
  -3   2  12        5.75       10.23      4.87 o
  -2   2  12      145.84      155.29      5.09 o
  -1   2  12       49.38       49.68      2.77 o
   0   2  12      463.56      457.21      4.75 o
   1   2  12      176.68      178.25      9.00 o
   2   2  12      146.16      130.45      4.71 o
   3   2  12       35.72       34.73      4.63 o
   4   2  12        8.24        6.87      4.60 o
   5   2  12        1.33       -2.17      7.23 o
 -11   3  12        0.01        2.23      3.20 o
 -10   3  12        7.07       13.94      3.83 o
  -9   3  12        0.04        2.49      3.87 o
  -8   3  12        0.12        1.52      3.48 o
  -7   3  12      112.46       99.99      3.83 o
  -6   3  12       71.90       65.88      3.19 o
  -5   3  12       28.96       25.31      3.31 o
  -4   3  12      171.34      184.37      4.33 o
  -3   3  12        0.48       -0.67      4.71 o
  -2   3  12      258.76      267.34      4.64 o
  -1   3  12       25.19       30.95      3.40 o
   0   3  12       22.25       21.07      3.29 o
   1   3  12       15.85       20.36      4.22 o
   2   3  12      119.20      122.03      4.79 o
   3   3  12        0.22        4.64      4.51 o
   4   3  12      109.77      109.15      4.38 o
   5   3  12       12.05       16.78      4.21 o
 -10   4  12       60.64       52.21      5.33 o
  -9   4  12       16.14       18.25      3.68 o
  -8   4  12       36.45       39.66      3.33 o
  -7   4  12       25.74       28.98      3.67 o
  -6   4  12       61.64       73.07      3.46 o
  -5   4  12       89.39       77.09      3.98 o
  -4   4  12       26.01       19.58      3.74 o
  -3   4  12        1.69        3.08      6.56 o
  -2   4  12        1.54        0.82      3.79 o
  -1   4  12       90.71       82.24      4.18 o
   0   4  12      216.04      201.45      3.44 o
   1   4  12      108.43      101.13      4.77 o
   2   4  12       64.37       57.45      4.72 o
   3   4  12       21.61       18.37      4.72 o
   4   4  12       20.38       19.77      4.99 o
   5   4  12       31.87       27.48      4.37 o
 -10   5  12        7.49        8.65      3.88 o
  -9   5  12       22.10       23.22      3.84 o
  -8   5  12       25.22       31.24      3.66 o
  -7   5  12       33.76       42.72      3.70 o
  -6   5  12        0.43        0.97      3.52 o
  -5   5  12       59.73       65.06      3.91 o
  -4   5  12       12.65       14.77      3.14 o
  -3   5  12       79.32       84.63      4.32 o
  -2   5  12      151.01      162.29      5.03 o
  -1   5  12        4.05        1.13      3.71 o
   0   5  12        3.44        2.57      2.83 o
   1   5  12       15.75       18.13      3.64 o
   2   5  12        1.83        1.62      4.52 o
   3   5  12       28.38       27.18      4.23 o
   4   5  12        8.45        1.50      5.05 o
 -10   6  12        5.26        6.37      3.58 o
  -9   6  12       56.99       58.31      3.93 o
  -8   6  12        0.70        3.62      3.45 o
  -7   6  12       29.86       30.60      3.79 o
  -6   6  12        0.16        3.21      2.94 o
  -5   6  12        0.00        4.59      3.64 o
  -4   6  12        0.27        1.24      4.25 o
  -3   6  12       31.90       30.76      4.03 o
  -2   6  12        0.71        1.55      4.66 o
  -1   6  12       20.02       27.58      4.49 o
   0   6  12        0.23        3.63      2.97 o
   1   6  12        9.41        9.20      3.67 o
   2   6  12       57.09       60.23      4.82 o
   3   6  12        6.06        9.40      5.06 o
   4   6  12       23.97       30.14      5.86 o
  -9   7  12       18.92       21.32      4.06 o
  -8   7  12        1.15       -0.23      3.26 o
  -7   7  12        2.32        4.09      3.66 o
  -6   7  12       91.17       92.16      4.23 o
  -5   7  12      289.12      277.28      7.65 o
  -4   7  12        7.52        6.36      3.61 o
  -3   7  12       48.37       48.22      4.99 o
  -2   7  12       14.73       16.50      6.78 o
  -1   7  12       31.82       32.98      5.10 o
   0   7  12       24.09       20.39      3.26 o
   1   7  12       25.44       28.24      4.12 o
   2   7  12        6.65        8.98      4.09 o
   3   7  12        4.07        3.79      4.36 o
   4   7  12        0.63        1.44      5.27 o
  -9   8  12       29.16       20.12      3.74 o
  -8   8  12        3.85        2.87      4.01 o
  -7   8  12       44.24       40.22      4.00 o
  -6   8  12       63.79       75.03      5.86 o
  -5   8  12        0.88        4.09      4.99 o
  -4   8  12        0.69       -1.74      4.97 o
  -3   8  12       22.80       25.41      6.96 o
  -2   8  12      191.10      178.53      5.99 o
  -1   8  12      102.23      111.53      4.98 o
   0   8  12       22.36       20.82      3.47 o
   1   8  12        0.22        2.71      3.13 o
   2   8  12        0.00        2.20      3.44 o
   3   8  12        0.19        4.53      4.45 o
  -8   9  12        0.01        2.56      4.21 o
  -7   9  12        0.04        2.26      3.72 o
  -6   9  12       20.27       23.04      4.06 o
  -5   9  12      101.62       84.78      5.27 o
  -4   9  12       48.77       35.22      7.47 o
  -3   9  12       27.04       24.41      5.10 o
  -2   9  12        7.08        6.54      4.83 o
  -1   9  12       18.90       19.09      4.71 o
   0   9  12        0.00       -4.47      4.53 o
   1   9  12        0.62        0.58      4.05 o
   2   9  12        7.66        8.33      4.56 o
  -7  10  12        0.11        1.01      4.25 o
  -6  10  12        2.53        9.80      5.47 o
  -5  10  12       43.17       53.26     17.00 o
  -4  10  12       18.27       27.66      7.45 o
  -3  10  12       36.37       33.97      7.47 o
  -2  10  12        1.61       -0.90      4.83 o
  -1  10  12        0.62        4.84      4.71 o
   0  10  12        2.78        2.38      3.95 o
   1  10  12       17.31       23.18      4.97 o
   2  10  12        0.03        1.08      3.33 o
  -6  11  12       14.99       17.95      5.73 o
  -5  11  12        2.35        4.06      5.71 o
  -4  11  12        2.70        7.77      7.94 o
  -3  11  12       21.93       27.52      7.84 o
  -2  11  12       29.46       18.24      5.43 o
  -1  11  12        2.33        2.43      3.54 o
   0  11  12        6.16        4.12      5.08 o
   1  11  12        4.88        8.42      5.28 o
  -5  12  12        3.73        2.71      8.77 o
  -4  12  12       14.13        9.58      5.96 o
  -3  12  12       34.65       35.32      8.33 o
  -2  12  12        1.86       -1.83      7.59 o
  -1  12  12        9.90       11.21      5.34 o
 -11   1  13        0.41        4.74      3.92 o
 -10   1  13        0.60        1.07      3.02 o
  -9   1  13        5.32        7.36      2.94 o
  -8   1  13      105.98      107.21      3.71 o
  -7   1  13       44.68       39.09      3.61 o
  -6   1  13      106.01       97.31      5.31 o
  -5   1  13       45.37       48.79      3.68 o
  -4   1  13       13.38        8.14      3.29 o
  -3   1  13       17.50       13.90      3.79 o
  -2   1  13      366.05      333.93      5.46 o
  -1   1  13       57.49       56.06      2.90 o
   0   1  13        1.71        5.47      2.94 o
   1   1  13       13.06       24.72      4.25 o
   2   1  13        0.55        3.39      4.28 o
   3   1  13        1.37        6.26      4.50 o
   4   1  13        2.74        3.21      4.75 o
 -11   2  13        9.05        8.03      3.59 o
 -10   2  13        8.24       12.05      3.69 o
  -9   2  13       16.38       23.11      3.64 o
  -8   2  13       29.30       32.23      3.24 o
  -7   2  13       44.32       41.52      3.59 o
  -6   2  13       52.66       55.77      3.76 o
  -5   2  13      244.07      236.69      6.96 o
  -4   2  13      187.22      191.81      3.85 o
  -3   2  13      244.97      224.34     12.43 o
  -2   2  13       79.30       83.18      3.29 o
  -1   2  13      231.54      235.70      3.45 o
   0   2  13       36.70       39.52      3.13 o
   1   2  13      219.89      224.72      4.98 o
   2   2  13        9.63       14.70      4.40 o
   3   2  13      109.01      103.26      5.64 o
   4   2  13        6.94        7.56      4.86 o
 -10   3  13       25.14       28.15      3.46 o
  -9   3  13       40.52       53.84      4.37 o
  -8   3  13       63.82       56.45      3.68 o
  -7   3  13        0.14        2.21      3.23 o
  -6   3  13       25.29       31.12      3.66 o
  -5   3  13       30.36       35.87      3.97 o
  -4   3  13       26.98       20.86      4.04 o
  -3   3  13      113.90       94.10      5.34 o
  -2   3  13      481.16      471.85      5.31 o
  -1   3  13       67.82       76.04      3.35 o
   0   3  13      123.53      123.31      3.47 o
   1   3  13       75.86       69.15      4.58 o
   2   3  13       82.69       76.26      4.75 o
   3   3  13       85.95       73.30      8.47 o
   4   3  13        8.44       10.90      4.92 o
 -10   4  13        0.11        2.84      3.36 o
  -9   4  13       24.62       29.56      3.47 o
  -8   4  13       53.42       48.53      3.76 o
  -7   4  13        1.49        7.68      3.19 o
  -6   4  13        0.03        4.11      3.57 o
  -5   4  13       17.46       24.31      3.78 o
  -4   4  13      147.84      140.75      8.06 o
  -3   4  13      138.20      132.40     11.24 o
  -2   4  13        9.22       12.84      4.10 o
  -1   4  13      146.71      135.58      3.68 o
   0   4  13       59.13       52.73      3.27 o
   1   4  13      352.45      357.20      6.80 o
   2   4  13       10.60       16.17      4.56 o
   3   4  13       58.14       48.14      4.20 o
   4   4  13       22.07       26.61      4.31 o
 -10   5  13        4.59        7.95      3.96 o
  -9   5  13       52.27       52.45      3.62 o
  -8   5  13       64.27       69.32      3.86 o
  -7   5  13        3.90        2.12      2.91 o
  -6   5  13       10.06       11.19      3.82 o
  -5   5  13        0.10        0.67      2.85 o
  -4   5  13       36.14       36.21      4.30 o
  -3   5  13       69.95       81.42      4.70 o
  -2   5  13       22.26       30.83      4.31 o
  -1   5  13       17.93       19.27      2.87 o
   0   5  13       12.29       15.15      3.23 o
   1   5  13        6.54        5.85      3.18 o
   2   5  13        3.06        5.58      4.65 o
   3   5  13       73.57       76.42      4.42 o
   4   5  13       17.39       14.60      4.43 o
 -10   6  13        1.36        2.27      3.95 o
  -9   6  13        9.14       15.98      3.85 o
  -8   6  13       40.97       47.44      3.80 o
  -7   6  13        6.53        6.57      3.28 o
  -6   6  13        0.01        4.93      3.35 o
  -5   6  13       40.61       45.10      3.49 o
  -4   6  13       88.36       93.74      4.00 o
  -3   6  13       47.76       51.74      4.03 o
  -2   6  13        1.81        8.70      4.47 o
  -1   6  13       98.08       86.14     12.41 o
   0   6  13       12.27       13.21      3.10 o
   1   6  13       25.44       24.46      4.06 o
   2   6  13        7.00        7.30      3.92 o
   3   6  13        8.92        8.54      5.09 o
  -9   7  13       22.47       19.96      3.54 o
  -8   7  13       15.45       12.08      3.44 o
  -7   7  13        0.43        4.10      4.09 o
  -6   7  13       19.86       18.58      3.54 o
  -5   7  13       15.92       20.68      5.01 o
  -4   7  13        0.07        3.26      5.54 o
  -3   7  13        0.01        5.64      6.66 o
  -2   7  13       65.37       68.84      4.82 o
  -1   7  13       27.57       28.81      3.93 o
   0   7  13       55.95       54.98      3.73 o
   1   7  13       33.99       32.23      4.14 o
   2   7  13       25.68       24.05      4.11 o
   3   7  13        5.26        5.97      5.35 o
  -9   8  13        3.91        5.55      3.60 o
  -8   8  13        2.06        6.77      4.20 o
  -7   8  13        3.26        4.89      4.03 o
  -6   8  13        1.38        5.31      4.18 o
  -5   8  13        7.60       10.97      4.12 o
  -4   8  13       34.48       29.72      7.38 o
  -3   8  13       95.66      105.92      7.54 o
  -2   8  13        4.54       -1.88      6.82 o
  -1   8  13       47.25       49.19      4.71 o
   0   8  13        2.69        1.36      3.99 o
   1   8  13        0.19        2.55      3.44 o
   2   8  13        0.82        1.80      3.73 o
  -8   9  13        0.03        2.45      3.80 o
  -7   9  13        0.34        2.44      3.37 o
  -6   9  13        0.05        2.92      5.00 o
  -5   9  13       11.66       11.81      4.19 o
  -4   9  13       45.01       44.76      7.22 o
  -3   9  13       26.95       34.34      4.85 o
  -2   9  13        6.07       10.23      7.01 o
  -1   9  13       50.50       52.42      6.22 o
   0   9  13       21.05       19.52      7.85 o
   1   9  13        5.12        4.08      3.56 o
   2   9  13        4.75        6.30      4.68 o
  -7  10  13        4.10        7.83      5.59 o
  -6  10  13        2.66       10.32      8.41 o
  -5  10  13        0.02        5.04      5.52 o
  -4  10  13       18.29       28.84      7.61 o
  -3  10  13        2.50        6.40      6.98 o
  -2  10  13        8.52       19.54      7.03 o
  -1  10  13        0.78        0.49      4.81 o
   0  10  13        1.95        1.89      3.90 o
   1  10  13        3.61        6.73      5.09 o
  -6  11  13        3.12        5.45      3.98 o
  -5  11  13        0.04        0.88      8.31 o
  -4  11  13        9.11       15.55      7.96 o
  -3  11  13        3.44       13.69      7.59 o
  -2  11  13        0.36       -3.02      7.56 o
  -1  11  13       10.28       12.16      5.24 o
   0  11  13        3.70        3.40      6.49 o
  -3  12  13        2.69       14.57      8.17 o
 -11   0  14        0.01       -0.85      5.44 o
 -10   0  14        8.34        8.84      5.16 o
  -9   0  14      314.50      341.48     23.81 o
  -8   0  14      395.50      432.71      7.25 o
  -7   0  14      246.74      258.15      8.26 o
  -6   0  14       63.00       60.26      5.36 o
  -5   0  14      656.17      630.21     41.50 o
  -4   0  14        1.04        0.67      7.12 o
  -3   0  14      568.70      592.51      9.75 o
  -2   0  14      207.00      217.53      7.82 o
  -1   0  14       24.07       23.47      4.37 o
   0   0  14      425.90      437.13      5.99 o
   1   0  14       17.35       13.55      6.24 o
   2   0  14       62.93       64.78      6.59 o
   3   0  14        2.11       -7.89      6.89 o
   4   0  14        0.00        2.85      5.08 o
 -11   1  14        0.25        1.96      3.96 o
 -10   1  14       33.45       34.18      4.05 o
  -9   1  14        9.32       11.09      3.13 o
  -8   1  14        7.45        5.61      3.11 o
  -7   1  14      209.23      202.52      3.87 o
  -6   1  14       12.08       15.17      3.59 o
  -5   1  14      721.78      669.04     23.51 o
  -4   1  14      475.78      433.44     13.08 o
  -3   1  14      328.87      325.16      5.87 o
  -2   1  14        4.63        6.89      3.15 o
  -1   1  14      231.73      226.70      4.48 o
   0   1  14       17.58       20.67      2.58 o
   1   1  14       10.53       13.40      4.36 o
   2   1  14        0.34        7.53      4.42 o
   3   1  14        0.87        2.56      3.87 o
   4   1  14        3.39        5.57      5.14 o
 -10   2  14       12.67       15.47      3.32 o
  -9   2  14       13.04       13.89      3.00 o
  -8   2  14       91.82       84.96      3.85 o
  -7   2  14        0.09        0.83      2.97 o
  -6   2  14       20.31       23.86      3.30 o
  -5   2  14       60.97       55.47      4.00 o
  -4   2  14       10.86       10.31      3.44 o
  -3   2  14      232.62      249.25     12.54 o
  -2   2  14        0.00        4.90      3.35 o
  -1   2  14        3.53        2.56      3.03 o
   0   2  14       45.33       38.33      2.75 o
   1   2  14      117.06      127.59      4.78 o
   2   2  14       16.99       18.22      3.55 o
   3   2  14        4.58        7.77      4.79 o
   4   2  14        0.68        3.49      5.15 o
 -10   3  14        0.35        5.04      3.72 o
  -9   3  14       18.55       19.70      3.62 o
  -8   3  14        0.06        3.87      3.66 o
  -7   3  14      114.05      117.70      4.01 o
  -6   3  14      110.50      110.23      3.94 o
  -5   3  14      364.12      375.08     12.61 o
  -4   3  14      194.36      192.08     18.86 o
  -3   3  14      150.67      145.09      5.62 o
  -2   3  14       24.69       22.10      3.93 o
  -1   3  14      368.47      358.24      4.14 o
   0   3  14       75.59       63.06      2.99 o
   1   3  14        4.98        5.39      3.62 o
   2   3  14        0.14        2.60      4.70 o
   3   3  14       36.36       33.17      4.16 o
   4   3  14        4.42       10.51      4.18 o
 -10   4  14       39.19       42.61      3.96 o
  -9   4  14        0.69        4.85      3.36 o
  -8   4  14       53.92       50.11      3.13 o
  -7   4  14        0.32        0.53      3.79 o
  -6   4  14        4.78        3.26      3.66 o
  -5   4  14        8.16        9.88      3.61 o
  -4   4  14      240.13      204.34     14.17 o
  -3   4  14      156.75      149.41      4.15 o
  -2   4  14      103.58       80.29      4.01 o
  -1   4  14        0.13        5.84      3.19 o
   0   4  14        3.89        7.36      3.19 o
   1   4  14        1.90        3.93      3.72 o
   2   4  14        6.15        2.81      4.71 o
   3   4  14        0.26        0.10      4.99 o
 -10   5  14        1.75        6.71      4.00 o
  -9   5  14        5.52        5.56      3.37 o
  -8   5  14        3.67        6.43      3.26 o
  -7   5  14        1.46        0.52      3.40 o
  -6   5  14       22.50       21.36      3.35 o
  -5   5  14       15.27       20.59      4.17 o
  -4   5  14       17.11       22.99      9.19 o
  -3   5  14      107.09      121.22      7.33 o
  -2   5  14        1.86        3.77      3.71 o
  -1   5  14        2.61        6.45      3.30 o
   0   5  14       62.47       64.42      3.25 o
   1   5  14       12.70       17.58      3.47 o
   2   5  14       53.64       56.88      4.10 o
   3   5  14       35.62       31.97      5.26 o
  -9   6  14       36.47       31.27      4.11 o
  -8   6  14        9.09       12.81      3.30 o
  -7   6  14        5.57        6.68      3.77 o
  -6   6  14        4.81        5.63      3.50 o
  -5   6  14        2.94        6.28      3.60 o
  -4   6  14        2.27        3.71      4.56 o
  -3   6  14        2.66        3.70      4.72 o
  -2   6  14        0.06        2.53      4.53 o
  -1   6  14       14.54       13.11      3.21 o
   0   6  14        2.56        4.98      3.53 o
   1   6  14       69.04       72.02      3.19 o
   2   6  14        0.78        0.62      3.61 o
   3   6  14        5.49        4.41      4.43 o
  -9   7  14       32.50       29.50      3.68 o
  -8   7  14       29.80       33.22      3.49 o
  -7   7  14        4.44        5.26      3.84 o
  -6   7  14       22.65       28.76      4.05 o
  -5   7  14        2.84        8.17      4.16 o
  -4   7  14       18.30       19.29      5.41 o
  -3   7  14       67.47       78.82      8.03 o
  -2   7  14        6.22        9.14      5.27 o
  -1   7  14        6.77       10.34      3.86 o
   0   7  14       25.14       19.00      3.81 o
   1   7  14       25.37       30.22      3.74 o
   2   7  14        3.85        6.70      3.66 o
  -8   8  14       50.35       49.71      4.38 o
  -7   8  14       29.83       27.59      4.30 o
  -6   8  14       36.31       26.21      4.86 o
  -5   8  14       37.43       32.83      5.15 o
  -4   8  14        1.99        3.83      7.12 o
  -3   8  14       24.13       25.18      6.89 o
  -2   8  14        0.32        4.34      6.71 o
  -1   8  14        0.10        3.70      3.87 o
   0   8  14        1.95        2.78      3.50 o
   1   8  14        6.21        1.69      3.46 o
   2   8  14        0.75        4.97      4.38 o
  -8   9  14       11.91       12.22      4.57 o
  -7   9  14        5.37        8.01      3.96 o
  -6   9  14        4.37       16.45      5.30 o
  -5   9  14       13.59       24.60      7.63 o
  -4   9  14       12.23       16.08      7.29 o
  -3   9  14        6.58        0.63      7.01 o
  -2   9  14        1.14       -1.14      4.92 o
  -1   9  14        0.04        1.64      6.83 o
   0   9  14        1.28        4.59      4.81 o
   1   9  14        1.58        3.63      3.81 o
  -7  10  14        1.59        2.21      5.63 o
  -6  10  14        0.99        2.07      4.23 o
  -5  10  14        7.06       14.62      7.87 o
  -4  10  14        3.29        7.43      7.66 o
  -3  10  14       48.96       50.33      5.80 o
  -2  10  14       14.56        8.86      5.36 o
  -1  10  14        8.09        0.94      4.96 o
   0  10  14       11.53       15.61      5.11 o
  -5  11  14        7.90       -0.12      6.10 o
  -4  11  14       15.56       22.69      8.17 o
  -3  11  14       26.38       31.77      7.91 o
  -2  11  14        0.02       -2.37      4.41 o
 -10   1  15        0.31       -0.88      3.63 o
  -9   1  15       10.63       11.30      3.58 o
  -8   1  15        5.47        9.02      3.53 o
  -7   1  15       22.14       27.40      3.58 o
  -6   1  15      157.38      144.86      5.69 o
  -5   1  15        1.27        5.89      3.40 o
  -4   1  15       17.69       25.65      4.77 o
  -3   1  15       64.48       65.93      4.86 o
  -2   1  15        3.24        4.21      3.58 o
  -1   1  15        5.50        0.37      3.04 o
   0   1  15        8.00        9.43      3.08 o
   1   1  15       31.98       31.37      3.69 o
   2   1  15        7.32        9.24      4.66 o
   3   1  15        2.08        4.08      4.91 o
 -10   2  15       83.03       89.61      5.11 o
  -9   2  15        9.21       10.44      3.69 o
  -8   2  15       81.24       91.83      3.79 o
  -7   2  15        0.12       -0.84      3.09 o
  -6   2  15       18.05       21.51      3.26 o
  -5   2  15       23.09       22.18      3.55 o
  -4   2  15      275.08      246.48      5.86 o
  -3   2  15        0.66        5.29      4.72 o
  -2   2  15      178.41      190.03      4.28 o
  -1   2  15        6.86        6.42      3.12 o
   0   2  15        5.15       10.10      2.86 o
   1   2  15        4.52        3.09      3.31 o
   2   2  15        1.24        5.61      4.70 o
   3   2  15        0.15        7.48      4.93 o
 -10   3  15        0.53        6.52      3.40 o
  -9   3  15        0.06        2.43      3.64 o
  -8   3  15        9.05       12.42      3.67 o
  -7   3  15        1.53        4.18      3.65 o
  -6   3  15      212.35      197.70      5.19 o
  -5   3  15        8.23        7.76      3.62 o
  -4   3  15       21.85       27.58      5.48 o
  -3   3  15        0.02        6.11      3.83 o
  -2   3  15        2.77        1.61      3.94 o
  -1   3  15      120.62      107.78      3.28 o
   0   3  15        2.05        5.64      3.18 o
   1   3  15       26.97       27.79      3.77 o
   2   3  15        6.27        7.86      4.88 o
   3   3  15       20.08       17.89      4.14 o
 -10   4  15       40.63       52.65      4.26 o
  -9   4  15       11.06        9.02      3.53 o
  -8   4  15        0.03        6.24      3.33 o
  -7   4  15       24.97       29.80      3.89 o
  -6   4  15       36.19       43.41      3.82 o
  -5   4  15        4.96        4.87      3.85 o
  -4   4  15        6.32        8.99      5.41 o
  -3   4  15       12.61       13.98      3.98 o
  -2   4  15        5.83       10.82      4.50 o
  -1   4  15       14.46       12.64      3.01 o
   0   4  15       25.86       23.65      3.40 o
   1   4  15        5.89        5.62      3.77 o
   2   4  15       16.56       28.54      3.94 o
   3   4  15       24.52       21.52      5.25 o
 -10   5  15        0.10        2.58      3.94 o
  -9   5  15       53.15       51.59      3.71 o
  -8   5  15        8.62        5.17      3.87 o
  -7   5  15        2.14       -0.33      3.00 o
  -6   5  15       29.87       33.08      3.98 o
  -5   5  15       28.16       26.27      3.31 o
  -4   5  15        1.43        0.43      5.22 o
  -3   5  15        1.93        2.69      4.59 o
  -2   5  15        3.66        4.60      4.43 o
  -1   5  15        9.77       10.61      3.59 o
   0   5  15       25.78       31.52      3.47 o
   1   5  15        2.14        2.38      3.56 o
   2   5  15       25.07       23.87      4.12 o
  -9   6  15        0.34        0.83      3.92 o
  -8   6  15        1.64       -1.01      3.59 o
  -7   6  15        0.05        5.45      3.75 o
  -6   6  15        3.34        4.78      3.32 o
  -5   6  15        0.00        3.03      4.42 o
  -4   6  15       26.82       31.39      3.92 o
  -3   6  15        4.61        4.94      3.85 o
  -2   6  15       27.20       29.29      4.48 o
  -1   6  15       97.25       94.82      3.87 o
   0   6  15       24.94       31.75      3.74 o
   1   6  15        3.94        8.87      3.33 o
   2   6  15       61.09       65.63      5.94 o
  -9   7  15       26.26       21.12      3.85 o
  -8   7  15        0.15        2.98      3.54 o
  -7   7  15        1.80        7.75      4.08 o
  -6   7  15       21.66       27.31      4.68 o
  -5   7  15        1.01        0.43      5.19 o
  -4   7  15        9.36       15.16      5.40 o
  -3   7  15        0.11        0.55      4.27 o
  -2   7  15       12.66       13.49      5.21 o
  -1   7  15        0.15        3.34      3.39 o
   0   7  15       42.92       47.59      3.96 o
   1   7  15        0.84        3.24      3.01 o
  -8   8  15        6.47        5.44      3.78 o
  -7   8  15        5.50        9.75      3.82 o
  -6   8  15        8.20        9.06      4.77 o
  -5   8  15       12.65       16.31      7.77 o
  -4   8  15        3.70        5.41      7.36 o
  -3   8  15       60.33       59.66      7.52 o
  -2   8  15        0.49        1.32      6.96 o
  -1   8  15        2.99        2.94      3.59 o
   0   8  15        0.08        1.14      3.53 o
   1   8  15       20.54       22.40      3.67 o
  -7   9  15        0.01        1.96      5.22 o
  -6   9  15        0.93        4.63      7.92 o
  -5   9  15        0.50        6.57      7.87 o
  -4   9  15        0.00        2.27      5.34 o
  -3   9  15        0.31        7.10      7.17 o
  -2   9  15        3.11        5.34      5.29 o
  -1   9  15        2.15        6.80      4.99 o
   0   9  15        6.27        3.41      4.35 o
  -6  10  15        0.27       -1.69      8.49 o
  -5  10  15        0.69        2.60      8.49 o
  -4  10  15        0.34        8.86      7.77 o
  -3  10  15       17.57       21.46      7.91 o
  -2  10  15        0.04        7.24      5.12 o
  -1  10  15        0.49        0.77      5.26 o
 -10   0  16       14.71       11.76      4.47 o
  -9   0  16       10.41       14.90      5.20 o
  -8   0  16       16.93       23.04      5.21 o
  -7   0  16       72.13       77.50      5.44 o
  -6   0  16      153.32      156.20      5.04 o
  -5   0  16        9.80        8.88      4.08 o
  -4   0  16        0.20        3.34      7.19 o
  -3   0  16        1.44       11.07      6.33 o
  -2   0  16        2.62        6.87      4.60 o
  -1   0  16      136.35      120.78      6.90 o
   0   0  16        0.06       -1.55      6.42 o
   1   0  16        8.56        7.22      4.78 o
   2   0  16        0.79        1.14      6.66 o
 -10   1  16       66.20       58.88      4.24 o
  -9   1  16        6.08        4.83      3.28 o
  -8   1  16       13.21       10.65      3.31 o
  -7   1  16        0.35        1.04      3.61 o
  -6   1  16        9.75       12.26      2.98 o
  -5   1  16       88.86       86.49      4.34 o
  -4   1  16       45.51       45.45      4.07 o
  -3   1  16      104.81       92.57      5.13 o
  -2   1  16       86.80       81.78      3.38 o
  -1   1  16        0.57       -0.55      3.09 o
   0   1  16       13.13        9.81      2.86 o
   1   1  16        4.44        6.46      3.33 o
   2   1  16       22.97       22.16      5.04 o
 -10   2  16        5.54        5.91      3.45 o
  -9   2  16        0.34        1.56      3.66 o
  -8   2  16        9.56       14.33      3.64 o
  -7   2  16       95.69       91.00      3.59 o
  -6   2  16       58.06       55.92      3.83 o
  -5   2  16       10.83       12.94      4.03 o
  -4   2  16       42.78       38.65      8.05 o
  -3   2  16       34.83       40.82      3.87 o
  -2   2  16        0.32        1.60      3.18 o
  -1   2  16        3.81        2.88      3.30 o
   0   2  16       22.18       24.37      3.28 o
   1   2  16        1.96        2.38      2.95 o
   2   2  16        9.12        6.42      5.04 o
 -10   3  16       12.30        9.90      3.97 o
  -9   3  16       23.96       28.52      3.82 o
  -8   3  16       26.92       31.13      3.72 o
  -7   3  16       12.66       17.77      3.11 o
  -6   3  16        0.58        1.23      3.05 o
  -5   3  16        0.10        1.70      3.95 o
  -4   3  16        9.32        5.44      4.91 o
  -3   3  16       33.74       31.71      3.84 o
  -2   3  16        0.27        3.81      3.16 o
  -1   3  16       49.65       57.22      3.11 o
   0   3  16        0.27        2.44      2.95 o
   1   3  16       49.60       49.86      3.62 o
   2   3  16       10.20        8.71      4.12 o
 -10   4  16       20.79       18.76      4.10 o
  -9   4  16        3.09        1.72      3.13 o
  -8   4  16        0.09        2.28      3.72 o
  -7   4  16       60.58       52.89      3.43 o
  -6   4  16       13.28       12.80      3.95 o
  -5   4  16        1.32        1.80      5.27 o
  -4   4  16       40.04       35.59      5.74 o
  -3   4  16       91.29       92.61      4.30 o
  -2   4  16        0.04        5.95      4.07 o
  -1   4  16       21.85       21.01      3.34 o
   0   4  16       23.59       25.74      3.12 o
   1   4  16       87.95       95.98      3.41 o
   2   4  16        7.24        6.16      3.64 o
  -9   5  16        2.14        5.99      3.96 o
  -8   5  16        6.36       11.02      3.84 o
  -7   5  16       26.32       21.87      3.70 o
  -6   5  16       12.48        9.44      3.92 o
  -5   5  16        0.04        6.27      4.37 o
  -4   5  16        1.47        7.11      3.61 o
  -3   5  16        0.20        0.28      3.72 o
  -2   5  16       19.02       21.99      4.20 o
  -1   5  16       19.86       22.64      3.31 o
   0   5  16       71.25       84.17      3.51 o
   1   5  16        5.23        8.64      3.54 o
   2   5  16       12.13       13.48      4.32 o
  -9   6  16        2.44        4.03      3.99 o
  -8   6  16        8.14        6.95      3.46 o
  -7   6  16        1.28        2.52      3.56 o
  -6   6  16        0.28       -4.35      4.36 o
  -5   6  16       47.49       47.43      5.84 o
  -4   6  16        3.08        9.65      4.65 o
  -3   6  16        8.63       16.90      4.59 o
  -2   6  16        1.38        7.03      4.49 o
  -1   6  16        2.36        6.02      3.75 o
   0   6  16       20.67       19.26      3.43 o
   1   6  16       28.05       29.86      4.11 o
  -8   7  16       18.49       14.39      3.30 o
  -7   7  16        1.42        1.81      4.17 o
  -6   7  16        1.84       -0.65      4.50 o
  -5   7  16        0.14        4.66      5.05 o
  -4   7  16       17.97       11.19      5.51 o
  -3   7  16       22.28       25.14      4.40 o
  -2   7  16        4.44        7.89      3.51 o
  -1   7  16        0.06        3.20      3.91 o
   0   7  16        0.39        3.98      2.93 o
   1   7  16        0.49        1.00      3.64 o
  -8   8  16       11.92       11.01      3.63 o
  -7   8  16        0.36        4.24      4.97 o
  -6   8  16        0.09        1.03      4.12 o
  -5   8  16        0.85       -5.38      7.94 o
  -4   8  16       76.89       84.21      7.94 o
  -3   8  16        2.93        8.38      5.24 o
  -2   8  16        0.19        3.79      6.40 o
  -1   8  16       13.84       12.18      4.50 o
   0   8  16       24.74       23.82      4.35 o
  -6   9  16        0.05        1.86      8.42 o
  -5   9  16        1.57        5.29      8.05 o
  -4   9  16        0.07        5.62      7.68 o
  -3   9  16        8.15        9.40      7.66 o
  -2   9  16        0.04        1.13      3.61 o
  -1   9  16        4.60        4.77      4.41 o
  -4  10  16        9.73       -2.97      8.63 o
  -3  10  16        4.90        2.39      5.73 o
 -10   1  17       19.83       21.26      3.98 o
  -9   1  17        4.06        4.19      3.54 o
  -8   1  17       26.90       22.00      3.43 o
  -7   1  17        0.38        4.25      3.76 o
  -6   1  17        7.74        7.25      3.16 o
  -5   1  17       42.31       43.78      5.32 o
  -4   1  17       56.31       49.60      5.08 o
  -3   1  17       11.03       12.49      3.79 o
  -2   1  17        0.98        1.80      3.21 o
  -1   1  17        7.00        7.38      3.05 o
   0   1  17        6.66        7.97      2.64 o
   1   1  17        8.15        8.16      2.89 o
   2   1  17        4.23        5.36      4.34 o
 -10   2  17       10.37        8.55      3.92 o
  -9   2  17       48.23       44.75      3.22 o
  -8   2  17       36.78       36.59      4.21 o
  -7   2  17       80.05       80.56      3.67 o
  -6   2  17        0.04        2.94      3.82 o
  -5   2  17       49.10       44.78      5.34 o
  -4   2  17        1.65        1.25      5.05 o
  -3   2  17       53.09       53.12      3.99 o
  -2   2  17       21.45       23.03      3.32 o
  -1   2  17        0.24        3.40      2.79 o
   0   2  17        0.37        3.17      3.37 o
   1   2  17       17.94       13.91      3.57 o
 -10   3  17        7.13        7.26      3.36 o
  -9   3  17        0.65        4.72      3.79 o
  -8   3  17        0.00        3.02      3.72 o
  -7   3  17        2.04        2.55      3.79 o
  -6   3  17        3.80        8.69      3.53 o
  -5   3  17       59.65       55.88      5.57 o
  -4   3  17       26.50       12.14      5.18 o
  -3   3  17      109.82       98.77      4.30 o
  -2   3  17       65.10       65.57      3.56 o
  -1   3  17        2.49        5.52      3.04 o
   0   3  17        6.29        4.59      3.06 o
   1   3  17        0.88        2.96      3.67 o
  -9   4  17       30.71       27.44      3.98 o
  -8   4  17        4.32        5.33      3.80 o
  -7   4  17        8.97       15.59      4.12 o
  -6   4  17        0.30        3.03      4.28 o
  -5   4  17       33.15       34.99      5.88 o
  -4   4  17       26.23       24.85      4.11 o
  -3   4  17        7.27        5.18      4.33 o
  -2   4  17        7.42        7.89      3.37 o
  -1   4  17       18.62       20.58      3.07 o
   0   4  17        3.51        4.53      3.19 o
   1   4  17       28.87       34.43      3.68 o
  -9   5  17       10.79       11.34      4.16 o
  -8   5  17       20.82       22.28      3.30 o
  -7   5  17        7.88        6.29      3.76 o
  -6   5  17        1.02       -0.82      6.66 o
  -5   5  17        1.32       -0.49      5.35 o
  -4   5  17        8.28       10.63      4.11 o
  -3   5  17       59.03       55.59      3.94 o
  -2   5  17       17.81       21.37      3.06 o
  -1   5  17        9.55        9.67      3.59 o
   0   5  17        0.62        7.29      3.82 o
   1   5  17       15.51       16.15      3.85 o
  -8   6  17        2.06        7.76      4.04 o
  -7   6  17        0.09        2.78      3.36 o
  -6   6  17        1.58        4.00      4.57 o
  -5   6  17       17.25       18.42      4.89 o
  -4   6  17       20.20       11.41      4.76 o
  -3   6  17        3.88        3.59      4.75 o
  -2   6  17       33.89       34.50      3.99 o
  -1   6  17       32.44       40.84      3.57 o
   0   6  17        0.41        0.67      4.00 o
  -8   7  17        0.00        3.51      3.70 o
  -7   7  17        1.37       -0.92      4.19 o
  -6   7  17        0.84        6.37      6.31 o
  -5   7  17        8.75        5.45      4.44 o
  -4   7  17        1.73        1.61      5.24 o
  -3   7  17        7.22       11.63      5.29 o
  -2   7  17        0.24        4.38      4.19 o
  -1   7  17       11.28       10.82      4.10 o
   0   7  17        0.08        2.18      3.51 o
  -7   8  17        0.02        5.97      4.26 o
  -6   8  17        9.69        8.41      5.07 o
  -5   8  17        0.00        0.72      7.96 o
  -4   8  17        2.22        3.69      7.52 o
  -3   8  17        0.08        6.08      5.27 o
  -2   8  17       35.04       32.61      5.38 o
  -1   8  17       20.61       19.37      4.12 o
  -5   9  17       40.18       44.25      8.47 o
  -4   9  17        8.41       12.07      5.92 o
  -3   9  17       29.46       25.90      8.33 o
  -9   0  18        4.93       10.06      5.47 o
  -8   0  18       29.65       27.76      5.66 o
  -7   0  18       47.51       41.15      5.53 o
  -6   0  18        2.89       -9.00      7.17 o
  -5   0  18        0.77       -1.18      7.15 o
  -4   0  18       22.99       10.53      6.87 o
  -3   0  18       79.06       84.85      6.66 o
  -2   0  18        0.41       -0.75      3.75 o
  -1   0  18        0.09        0.11      4.86 o
   0   0  18        1.30       -2.00      3.40 o
   1   0  18        3.16        7.31      5.11 o
  -9   1  18       24.37       27.63      3.55 o
  -8   1  18        5.96        7.97      3.79 o
  -7   1  18        1.57        3.74      3.81 o
  -6   1  18       41.88       28.83      3.78 o
  -5   1  18       12.87       15.62      5.09 o
  -4   1  18       22.26       28.45      5.22 o
  -3   1  18       82.51       72.00      3.85 o
  -2   1  18        1.88       -1.17      3.37 o
  -1   1  18       28.74       22.84      3.40 o
   0   1  18        7.34        9.47      3.49 o
   1   1  18        0.00       -2.11      3.17 o
  -9   2  18        9.75       11.43      3.93 o
  -8   2  18       10.80        7.80      3.84 o
  -7   2  18       23.95       20.40      3.88 o
  -6   2  18       16.13       22.08      4.30 o
  -5   2  18        0.81        1.15      5.18 o
  -4   2  18       46.92       44.65      5.23 o
  -3   2  18       11.90        8.45      4.02 o
  -2   2  18       41.51       42.45      3.55 o
  -1   2  18       18.28       22.12      3.16 o
   0   2  18       10.77       12.83      3.23 o
   1   2  18        9.75        8.07      3.73 o
  -9   3  18       26.85       25.46      3.67 o
  -8   3  18        2.47        8.76      3.54 o
  -7   3  18        1.26       -1.75      3.82 o
  -6   3  18        2.74        2.66      5.61 o
  -5   3  18       40.08       29.53      5.42 o
  -4   3  18        5.29        7.14      4.28 o
  -3   3  18        2.32        1.41      3.97 o
  -2   3  18        0.04        2.81      3.52 o
  -1   3  18        0.20        2.52      3.12 o
   0   3  18        0.04        3.95      3.69 o
  -9   4  18        0.51        0.05      3.67 o
  -8   4  18        7.14        6.23      3.46 o
  -7   4  18        9.11        9.65      3.54 o
  -6   4  18       11.37       14.02      5.60 o
  -5   4  18        0.01        3.81      5.13 o
  -4   4  18        3.42        4.48      4.06 o
  -3   4  18        2.70        5.92      4.01 o
  -2   4  18        0.22        2.81      2.76 o
  -1   4  18        0.00        0.91      3.12 o
   0   4  18       16.82       21.94      3.86 o
  -8   5  18        0.09        1.57      3.57 o
  -7   5  18        0.01       -1.53      3.65 o
  -6   5  18        1.12        0.94      6.04 o
  -5   5  18        0.68       -0.46      5.53 o
  -4   5  18        0.24        5.70      4.83 o
  -3   5  18        0.02        4.41      4.13 o
  -2   5  18        7.83        4.02      3.78 o
  -1   5  18       35.88       33.97      3.76 o
   0   5  18        0.56        3.11      3.59 o
  -8   6  18       11.74        9.43      4.24 o
  -7   6  18        8.30       12.93      3.66 o
  -6   6  18       14.16       16.67      6.10 o
  -5   6  18        7.69        9.78      4.21 o
  -4   6  18       15.52       14.50      4.21 o
  -3   6  18        0.33       -1.14      4.10 o
  -2   6  18       26.16       29.03      4.02 o
  -1   6  18        2.24        2.07      4.08 o
  -7   7  18        0.02       -0.07      4.37 o
  -6   7  18        4.56        2.25      5.33 o
  -5   7  18        0.17        3.47      5.38 o
  -4   7  18        4.76        8.47      5.68 o
  -3   7  18        0.00        2.57      4.45 o
  -2   7  18        0.76        5.19      4.26 o
  -5   8  18        0.00       12.83      8.19 o
  -4   8  18        8.28       -1.93      8.12 o
  -3   8  18       12.40        8.21      5.78 o
  -9   1  19       21.69       17.25      4.06 o
  -8   1  19        1.52        7.45      3.90 o
  -7   1  19        4.29        6.08      3.59 o
  -6   1  19        2.68       10.64      5.72 o
  -5   1  19        3.07        3.83      5.37 o
  -4   1  19       14.50       12.65      5.25 o
  -3   1  19       11.92        9.23      3.55 o
  -2   1  19        0.78        5.13      3.52 o
  -1   1  19        0.53        0.71      3.51 o
   0   1  19        5.60        6.41      3.30 o
  -9   2  19        1.52        4.65      3.66 o
  -8   2  19       10.13       11.38      3.50 o
  -7   2  19       30.75       25.73      3.94 o
  -6   2  19        5.81       11.24      5.62 o
  -5   2  19        2.51       10.93      8.20 o
  -4   2  19        1.83        9.00      4.43 o
  -3   2  19        1.16        4.14      3.19 o
  -2   2  19        1.14       -0.33      3.23 o
  -1   2  19       18.72       17.42      3.62 o
   0   2  19       14.63       19.88      3.83 o
  -8   3  19        7.23       10.47      3.94 o
  -7   3  19       14.79        6.11      4.55 o
  -6   3  19        9.79        8.47      5.80 o
  -5   3  19        0.00        3.82      5.34 o
  -4   3  19        9.41        5.28      4.36 o
  -3   3  19       25.31       19.70      3.21 o
  -2   3  19        3.02        6.71      3.19 o
  -1   3  19        2.66        4.34      3.69 o
  -8   4  19        1.40        2.57      4.03 o
  -7   4  19        6.33        4.97      4.57 o
  -6   4  19       25.35       28.79      4.98 o
  -5   4  19       21.70       32.24      6.13 o
  -4   4  19        0.29       -1.49      4.80 o
  -3   4  19        1.51        3.21      3.74 o
  -2   4  19        5.95        7.93      3.78 o
  -1   4  19        3.58        3.38      3.43 o
  -8   5  19        8.00        8.09      4.22 o
  -7   5  19       21.20       16.71      4.19 o
  -6   5  19        3.72       12.16      6.24 o
  -5   5  19        3.31        3.28      5.01 o
  -4   5  19        2.59        2.65      4.62 o
  -3   5  19        0.15       -3.16      4.00 o
  -2   5  19        0.13        0.65      3.22 o
  -7   6  19        0.55        5.88      3.88 o
  -6   6  19       37.97       30.76      6.44 o
  -5   6  19        0.02        0.87      5.08 o
  -4   6  19        6.38        8.35      4.68 o
  -3   6  19        6.33       11.41      4.02 o
  -2   6  19        1.88        3.79      4.14 o
  -5   7  19        0.06        0.58      5.61 o
  -4   7  19       13.42       16.10      5.67 o
  -8   0  20        3.00        4.15      4.76 o
  -7   0  20        3.57        4.71      6.06 o
  -6   0  20        0.40       -5.38      8.35 o
  -5   0  20        3.44        0.77      7.77 o
  -4   0  20       30.51       34.94      7.66 o
  -3   0  20        8.38        5.75      5.20 o
  -2   0  20        0.26        2.33      5.17 o
  -1   0  20       21.27       23.50      5.35 o
  -8   1  20        0.26        1.94      3.26 o
  -7   1  20        0.02        1.91      5.95 o
  -6   1  20       28.75       27.69      5.90 o
  -5   1  20      126.61      122.95      6.00 o
  -4   1  20        0.19        4.12      4.17 o
  -3   1  20        1.30        4.34      3.20 o
  -2   1  20        9.41       12.87      3.30 o
  -8   2  20        1.01       -2.53      3.99 o
  -7   2  20        1.45        2.98      5.88 o
  -6   2  20        2.16        5.63      8.67 o
  -5   2  20        0.53        9.38      5.54 o
  -4   2  20       28.51       32.36      4.95 o
  -3   2  20       22.89       28.69      3.74 o
  -2   2  20        3.54        6.57      3.30 o
  -8   3  20        8.94        8.86      3.65 o
  -7   3  20        0.64        5.58      6.01 o
  -6   3  20        0.70       -5.20      4.76 o
  -5   3  20       42.75       36.21      5.79 o
  -4   3  20       25.27       24.91      4.69 o
  -3   3  20        1.95       -0.66      3.70 o
  -2   3  20       18.49       21.04      3.96 o
  -7   4  20        0.98        6.12      5.84 o
  -6   4  20        0.70        0.69      6.54 o
  -5   4  20        0.60        0.09      4.77 o
  -4   4  20        1.01        4.95      5.00 o
  -3   4  20        0.01        4.51      3.85 o
  -6   5  20        0.31       -4.22      5.90 o
  -5   5  20       10.06       13.91      4.90 o
  -4   5  20       16.45       20.94      4.96 o
  -3   5  20       22.95       24.85      3.98 o
  -7   1  21        0.48        4.44      6.28 o
  -6   1  21        3.67        1.58      6.15 o
  -5   1  21        3.68       -1.20      5.92 o
  -4   1  21        2.80        3.34      3.80 o
  -3   1  21       28.89       23.24      3.90 o
  -7   2  21        3.80        6.60      5.00 o
  -6   2  21        1.84        0.74      6.15 o
  -5   2  21        9.21        4.88      5.86 o
  -4   2  21        4.68        3.65      3.49 o
  -6   3  21       17.42       14.69      6.30 o
  -5   3  21        0.05        5.40      4.99 o
  -4   3  21        2.27        7.10      4.91 o
 
